# Supplementary material for: Using Bacterial Transcriptomics to Investigate Targets of Host-Bacterial Interactions in Caenorhabditis elegans
Source: Sci Rep. 2019 Apr 3;9:5545. doi: 10.1038/s41598-019-41452-2 (PMC6447554; doi:10.1038/s41598-019-41452-2)
Supplement: Supplementary file 2 — Supplemental Table 1 [file 41598_2019_41452_MOESM2_ESM.xlsx]

## Sheet: FuDr vs. WT 20 (ST1)
Enriched KEGG Orthology	Enrichment Cohort	LDA Score	P-Value
K12148 biofilm regulator BssS	in vitro	4.26739	0.0495346
K06078 murein lipoprotein lipoprotein	in vitro	4.15364	0.0495346
K05527 BolA protein	in vitro	4.11063	0.0495346
K03563 carbon storage regulator	in vitro	3.7064	0.0495346
K04764 integration host factor subunit alpha	in vitro	3.652	0.0495346
K09914 putative lipoprotein	in vitro	3.63241	0.0495346
K04047 starvation inducible DNA binding protein	in vitro	3.62989	0.0495346
K02535 UDP 3 O 3 hydroxymyristoyl N acetylglucosamine deacetylase EC 3 5 1 108	in vitro	3.53613	0.0495346
K01356 repressor LexA	in vitro	3.42953	0.0495346
K00024 malate dehydrogenase EC 1 1 1 37	in vitro	3.39865	0.0495346
K06217 phosphate starvation inducible protein PhoH and related proteins	in vitro	3.35551	0.0495346
K11934 outer membrane protein X	in vitro	3.22044	0.0495346
K06186 small protein A	in vitro	3.19919	0.0495346
K03089 RNA polymerase sigma 32 factor	in vitro	3.16665	0.0495346
K06149 universal stress protein A	in vitro	3.16573	0.0495346
K13628 NO NAME	in vitro	3.15156	0.0495346
K03631 DNA repair protein RecN Recombination protein N	in vitro	3.14377	0.0495346
K03087 RNA polymerase nonessential primary like sigma factor	in vitro	3.11766	0.0495346
K06866 autonomous glycyl radical cofactor	in vitro	3.10551	0.0495346
K18862 NO NAME	in vitro	3.09002	0.0495346
K03286 OmpA OmpF porin OOP family	in vitro	3.00669	0.0495346
K07495 putative transposase	in vitro	3.00239	0.0495346
K03746 DNA binding protein H NS	in vitro	2.97945	0.0495346
K02858 3 4 dihydroxy 2 butanone 4 phosphate synthase EC 4 1 99 12	in vitro	2.97633	0.0495346
K06144 universal stress protein B	in vitro	2.95067	0.0495346
K03694 ATP dependent Clp protease ATP binding subunit ClpA	in vitro	2.93493	0.0495346
K19234 NO NAME	in vitro	2.93316	0.0495346
K03597 sigma E factor negative regulatory protein RseA	in vitro	2.91768	0.0495346
K19336 NO NAME	in vitro	2.91731	0.0495346
K09908 hypothetical protein	in vitro	2.87403	0.0495346
K01082 3 2 5 bisphosphate nucleotidase EC 3 1 3 7	in vitro	2.84952	0.0495346
K02838 ribosome recycling factor	in vitro	2.83121	0.0495346
K00527 ribonucleoside triphosphate reductase EC 1 17 4 2	in vitro	2.8246	0.0495346
K03111 single strand DNA binding protein	in vitro	2.81977	0.0495346
K10914 CRP FNR family transcriptional regulator cyclic AMP receptor protein	in vitro	2.81813	0.0495346
K02237 competence protein ComEA	in vitro	2.81272	0.0495346
K07277 outer membrane protein	in vitro	2.80883	0.0495346
K09918 hypothetical protein	in vitro	2.79361	0.0495346
K07245 putative copper resistance protein D	in vitro	2.7616	0.0495346
K02562 mannitol operon repressor	in vitro	2.76	0.0495346
K09802 hypothetical protein	in vitro	2.75275	0.0495346
K07726 putative transcriptional regulator	in vitro	2.7497	0.0495346
K11932 universal stress protein G	in vitro	2.74344	0.0495346
K01738 cysteine synthase A EC 2 5 1 47	in vitro	2.74177	0.0495346
K00939 adenylate kinase EC 2 7 4 3	in vitro	2.73341	0.0495346
K04487 cysteine desulfurase EC 2 8 1 7	in vitro	2.72718	0.0495346
K02217 ferritin 1	in vitro	2.72226	0.0495346
K11926 sigma factor binding protein Crl	in vitro	2.71039	0.0495346
K11741 quaternary ammonium compound resistance protein SugE	in vitro	2.71006	0.0495346
K06956 NO NAME	in vitro	2.70442	0.0495346
K03088 RNA polymerase sigma 70 factor ECF subfamily	in vitro	2.69599	0.0495346
K02553 regulator of ribonuclease activity A	in vitro	2.692	0.0495346
K03824 putative acetyltransferase	in vitro	2.69137	0.0495346
K11065 thiol peroxidase atypical 2 Cys peroxiredoxin	in vitro	2.69076	0.0495346
K07773 two component system OmpR family aerobic respiration control protein ArcA	in vitro	2.6851	0.0495346
K03060 DNA directed RNA polymerase subunit omega EC 2 7 7 6	in vitro	2.68139	0.0495346
K10013 lysine arginine ornithine transport system substrate binding protein	in vitro	2.66268	0.0463016
K04065 hyperosmotically inducible periplasmic protein	in vitro	2.65749	0.0495346
K09892 hypothetical protein	in vitro	2.65602	0.0495346
K12149 DNA damage inducible protein I	in vitro	2.61738	0.0463016
K03599 stringent starvation protein A	in vitro	2.5938	0.0495346
K11755 phosphoribosyl ATP pyrophosphohydrolase phosphoribosyl AMP cyclohydrolase EC 3 6 1 31 3 5 4 19	in vitro	2.59273	0.0495346
K03600 stringent starvation protein B	in vitro	2.58817	0.0495346
K09158 hypothetical protein	in vitro	2.56562	0.0495346
K09913 hypothetical protein	in vitro	2.56226	0.0495346
K03798 cell division protease FtsH	in vitro	2.55019	0.0495346
K03775 FKBP type peptidyl prolyl cis trans isomerase SlyD	in vitro	2.54838	0.0495346
K00616 transaldolase EC 2 2 1 2	in vitro	2.53814	0.0495346
K04077 chaperonin GroEL	in vitro	2.53648	0.0495346
K04062 osmotically inducible lipoprotein OsmB	in vitro	2.52946	0.0495346
K05592 ATP dependent RNA helicase DeaD EC 3 6 4 13	in vitro	2.52233	0.0495346
K03086 RNA polymerase primary sigma factor	in vitro	2.50591	0.0495346
K07156 NO NAME	in vitro	2.46288	0.0495346
K01358 ATP dependent Clp protease protease subunit EC 3 4 21 92	in vitro	2.45769	0.0495346
K00013 histidinol dehydrogenase EC 1 1 1 23	in vitro	2.44645	0.0495346
K03544 ATP dependent Clp protease ATP binding subunit ClpX	in vitro	2.42757	0.0495346
K01803 triosephosphate isomerase TIM EC 5 3 1 1	in vitro	2.41874	0.0495346
K12340 outer membrane protein	in vitro	2.41532	0.0495346
K00528 ferredoxin NADP reductase	in vitro	2.4103	0.0495346
K02437 glycine cleavage system H protein	in vitro	2.40645	0.0495346
K06075 MarR family transcriptional regulator transcriptional regulator for	in vitro	2.40583	0.0495346
K00765 ATP phosphoribosyltransferase EC 2 4 2 17	in vitro	2.3915	0.0495346
K03925 MraZ protein	in vitro	2.38768	0.0495346
K03438 S adenosyl methyltransferase	in vitro	2.38023	0.0495346
K02427 cell division protein methyltransferase FtsJ	in vitro	2.37362	0.0495346
K01507 inorganic pyrophosphatase EC 3 6 1 1	in vitro	2.36551	0.0495346
K01462 NO NAME	in vitro	2.35747	0.0495346
K03711 Fur family transcriptional regulator ferric uptake regulator	in vitro	2.34704	0.0495346
K16291 NO NAME	in vitro	2.34197	0.0495346
K07470 DNA gyrase inhibitor	in vitro	2.34147	0.0495346
K09794 hypothetical protein	in vitro	2.33935	0.0495346
K02796 PTS system mannose specific IID component	in vitro	2.339	0.0495346
K00382 dihydrolipoamide dehydrogenase EC 1 8 1 4	in vitro	2.3379	0.0495346
K14065 NO NAME	in vitro	2.32943	0.0495346
K08992 putative membrane protein	in vitro	2.32893	0.0495346
K01834 2 3 bisphosphoglycerate dependent phosphoglycerate mutase EC 5 4 2 11	in vitro	2.32817	0.0495346
K00826 branched chain amino acid aminotransferase EC 2 6 1 42	in vitro	2.32678	0.0495346
K04082 molecular chaperone HscB	in vitro	2.32245	0.0495346
K04068 anaerobic ribonucleoside triphosphate reductase activating protein	in vitro	2.32222	0.0495346
K03784 purine nucleoside phosphorylase EC 2 4 2 1	in vitro	2.31789	0.0495346
K10680 N ethylmaleimide reductase EC 1	in vitro	2.31263	0.0495346
K06222 2 5 diketo D gluconate reductase B	in vitro	2.30873	0.0495346
K01255 leucyl aminopeptidase EC 3 4 11 1	in vitro	2.30605	0.0495346
K03814 monofunctional biosynthetic peptidoglycan transglycosylase EC 2 4 1	in vitro	2.30583	0.0495346
K03608 cell division topological specificity factor	in vitro	2.27726	0.0495346
K03840 flavodoxin II	in vitro	2.27047	0.0495346
K00757 uridine phosphorylase EC 2 4 2 3	in vitro	2.26649	0.0495346
K10540 methyl galactoside transport system substrate binding protein	in vitro	2.26549	0.0495346
K01915 glutamine synthetase EC 6 3 1 2	in vitro	2.26471	0.0495346
K11107 ferredoxin	in vitro	2.2614	0.0495346
K02313 chromosomal replication initiator protein	in vitro	2.25879	0.0495346
K00817 histidinol phosphate aminotransferase EC 2 6 1 9	in vitro	2.25734	0.0495346
K01839 phosphopentomutase EC 5 4 2 7	in vitro	2.25068	0.0495346
K06890 NO NAME	in vitro	2.24875	0.0495346
K01704 3 isopropylmalate R 2 methylmalate dehydratase small subunit EC 4 2 1 33 4 2 1 35	in vitro	2.24361	0.0495346
K07122 phospholipid transport system transporter binding protein	in vitro	2.23856	0.0495346
K11753 riboflavin kinase FMN adenylyltransferase EC 2 7 1 26 2 7 7 2	in vitro	2.222	0.0495346
K09800 hypothetical protein	in vitro	2.22087	0.036904
K02338 DNA polymerase III subunit beta EC 2 7 7 7	in vitro	2.21485	0.0495346
K03644 lipoyl synthase EC 2 8 1 8	in vitro	2.2008	0.0495346
K09889 hypothetical protein	in vitro	2.19968	0.0495346
K03098 outer membrane lipoprotein Blc	in vitro	2.18052	0.0495346
K03442 small conductance mechanosensitive ion channel MscS family	in vitro	2.17586	0.0495346
K00124 formate dehydrogenase iron sulfur subunit	in vitro	2.17421	0.0495346
K09823 Fur family transcriptional regulator zinc uptake regulator	in vitro	2.14906	0.0463016
K11904 type VI secretion system secreted protein VgrG	in vitro	2.14434	0.036904
K03335 inosose dehydratase EC 4 2 1 44	in vitro	2.13851	0.036904
K14061 NO NAME	in vitro	2.13805	0.0495346
K00127 formate dehydrogenase subunit gamma	in vitro	2.12975	0.0495346
K01627 2 dehydro 3 deoxyphosphooctonate aldolase KDO 8 P synthase EC 2 5 1 55	in vitro	2.12822	0.0495346
K07473 DNA damage inducible protein J	in vitro	2.1273	0.0495346
K03569 rod shape determining protein MreB and related proteins	in vitro	2.12515	0.0495346
K05851 adenylate cyclase class 1 EC 4 6 1 1	in vitro	2.12326	0.0495346
K03839 flavodoxin I	in vitro	2.1206	0.0495346
K09895 hypothetical protein	in vitro	2.11811	0.0495346
K00850 6 phosphofructokinase 1 EC 2 7 1 11	in vitro	2.11628	0.0495346
K01271 X Pro dipeptidase	in vitro	2.11409	0.0495346
K11179 tRNA 2 thiouridine synthesizing protein E EC 2 8 1	in vitro	2.10867	0.0463016
K09899 hypothetical protein	in vitro	2.09493	0.0495346
K03665 GTP binding protein HflX	in vitro	2.08758	0.0495346
K07640 two component system OmpR family sensor histidine kinase CpxA EC 2 7 13 3	in vitro	2.08499	0.0495346
K11258 acetolactate synthase II small subunit EC 2 2 1 6	in vitro	2.07753	0.0463016
K00677 UDP N acetylglucosamine acyltransferase EC 2 3 1 129	in vitro	2.07205	0.0495346
K12151 multiple stress resistance protein BhsA	in vitro	2.05919	0.036904
K07313 serine threonine protein phosphatase 1	in vitro	2.05571	0.0495346
K03282 large conductance mechanosensitive channel MscL family	in vitro	2.05116	0.0495346
K00060 threonine 3 dehydrogenase EC 1 1 1 103	in vitro	2.04863	0.0495346
K02065 phospholipid cholesterol gamma HCH transport system ATP binding protein	in vitro	2.04845	0.0495346
K03695 ATP dependent Clp protease ATP binding subunit ClpB	in vitro	2.02933	0.0495346
K02777 PTS system sugar specific IIA component EC 2 7 1	in vitro	2.00034	0.0495346
K07662 two component system OmpR family response regulator CpxR	in vitro	2.00004	0.0495346
K00163 pyruvate dehydrogenase E1 component EC 1 2 4 1	in vitro	1.99951	0.0495346
K03831 molybdopterin adenylyltransferase EC 2 7 7 75	in vitro	1.99944	0.0495346
K19157 NO NAME	in vitro	1.99518	0.0495346
K01698 porphobilinogen synthase EC 4 2 1 24	in vitro	1.99327	0.0495346
K03772 FKBP type peptidyl prolyl cis trans isomerase FkpA	in vitro	1.99272	0.0495346
K04087 membrane protease subunit HflC	in vitro	1.98725	0.0495346
K03562 biopolymer transport protein TolQ	in vitro	1.97957	0.0495346
K16066 3 hydroxy acid dehydrogenase malonic semialdehyde reductase EC 1 1 1 381 1 1 1	in vitro	1.97779	0.0495346
K01940 argininosuccinate synthase EC 6 3 4 5	in vitro	1.97536	0.0495346
K08348 formate dehydrogenase N alpha subunit EC 1 1 5 6	in vitro	1.97516	0.0495346
K19168 NO NAME	in vitro	1.97448	0.0495346
K01520 dUTP pyrophosphatase EC 3 6 1 23	in vitro	1.97192	0.0495346
K11960 urea transport system permease protein	in vitro	1.96668	0.036904
K01270 dipeptidase D EC 3 4 13	in vitro	1.96363	0.0495346
K01881 prolyl tRNA synthetase EC 6 1 1 15	in vitro	1.96289	0.0495346
K03701 excinuclease ABC subunit A	in vitro	1.9586	0.0495346
K02073 D methionine transport system substrate binding protein	in vitro	1.95551	0.0495346
K03528 cell division protein ZipA	in vitro	1.95051	0.0495346
K10748 DNA replication terminus site binding protein	in vitro	1.94583	0.0495346
K03585 membrane fusion protein multidrug efflux system	in vitro	1.94471	0.0495346
K09900 hypothetical protein	in vitro	1.93905	0.0463016
K07309 Tat targeted selenate reductase subunit YnfE EC 1 97 1 9	in vitro	1.93276	0.036904
K03690 hypothetical protein	in vitro	1.93222	0.0495346
K10678 nitroreductase EC 1	in vitro	1.92627	0.036904
K00840 succinylornithine aminotransferase EC 2 6 1 81	in vitro	1.92057	0.0495346
K07056 NO NAME	in vitro	1.91424	0.0495346
K03647 protein involved in ribonucleotide reduction	in vitro	1.91195	0.0495346
K01625 2 dehydro 3 deoxyphosphogluconate aldolase 4S 4 hydroxy 2 oxoglutarate aldolase EC 4 1 2 14 4 1 3 42	in vitro	1.91109	0.0495346
K03979 GTP binding protein	in vitro	1.90938	0.0495346
K09920 hypothetical protein	in vitro	1.90817	0.0495346
K01512 acylphosphatase EC 3 6 1 7	in vitro	1.89898	0.0495346
K02317 DNA replication protein DnaT	in vitro	1.89828	0.0463016
K07340 hypothetical protein	in vitro	1.89734	0.0495346
K04488 nitrogen fixation protein NifU and related proteins	in vitro	1.89523	0.036904
K13638 NO NAME	in vitro	1.89115	0.0495346
K10804 acyl CoA thioesterase I EC 3 1 2 3 1 1 5	in vitro	1.8905	0.0495346
K18850 NO NAME	in vitro	1.88705	0.0495346
K01649 2 isopropylmalate synthase EC 2 3 3 13	in vitro	1.88617	0.0495346
K04044 molecular chaperone HscA	in vitro	1.88521	0.0495346
K01619 deoxyribose phosphate aldolase EC 4 1 2 4	in vitro	1.87824	0.0495346
K17686 Cu exporting ATPase EC 3 6 3 54	in vitro	1.87445	0.036904
K00769 xanthine phosphoribosyltransferase EC 2 4 2 22	in vitro	1.86179	0.0495346
K01733 threonine synthase EC 4 2 3 1	in vitro	1.86026	0.0495346
K13771 Rrf2 family transcriptional regulator nitric oxide sensitive transcriptional repressor	in vitro	1.85928	0.0495346
K05806 leu operon leader peptide	in vitro	1.85738	0.036904
K19577 NO NAME	in vitro	1.85535	0.0495346
K01610 phosphoenolpyruvate carboxykinase ATP EC 4 1 1 49	in vitro	1.85349	0.0495346
K01890 phenylalanyl tRNA synthetase beta chain EC 6 1 1 20	in vitro	1.84812	0.0495346
K01265 methionyl aminopeptidase	in vitro	1.84576	0.0495346
K05838 putative thioredoxin	in vitro	1.83878	0.0495346
K01895 acetyl CoA synthetase EC 6 2 1 1	in vitro	1.83488	0.0495346
K02072 D methionine transport system permease protein	in vitro	1.83393	0.0463016
K03624 transcription elongation factor GreA	in vitro	1.83145	0.0495346
K07322 regulator of cell morphogenesis and NO signaling	in vitro	1.829	0.0495346
K07287 lipoprotein 34	in vitro	1.82822	0.0495346
K02439 thiosulfate sulfurtransferase EC 2 8 1 1	in vitro	1.82619	0.0495346
K06999 NO NAME	in vitro	1.82485	0.0495346
K00954 pantetheine phosphate adenylyltransferase EC 2 7 7 3	in vitro	1.82036	0.0463016
K14623 NO NAME	in vitro	1.81904	0.0495346
K06980 NO NAME	in vitro	1.81837	0.0495346
K02600 N utilization substance protein A	in vitro	1.81773	0.0495346
K00384 thioredoxin reductase NADPH EC 1 8 1 9	in vitro	1.81669	0.0495346
K03981 thiol disulfide interchange protein DsbC	in vitro	1.81526	0.0495346
K03671 thioredoxin 1	in vitro	1.81453	0.0495346
K00265 glutamate synthase NADPH NADH large chain EC 1 4 1 13 1 4 1 14	in vitro	1.80753	0.0495346
K00036 glucose 6 phosphate 1 dehydrogenase EC 1 1 1 49 1 1 1 363	in vitro	1.79904	0.0495346
K09470 gamma glutamylputrescine synthase EC 6 3 1 11	in vitro	1.791	0.0495346
K01682 aconitate hydratase 2 2 methylisocitrate dehydratase EC 4 2 1 3 4 2 1 99	in vitro	1.785	0.0495346
K03591 cell division protein FtsN	in vitro	1.78297	0.0495346
K03634 outer membrane lipoproteins carrier protein	in vitro	1.7822	0.0495346
K09955 hypothetical protein	in vitro	1.78168	0.036904
K01414 oligopeptidase A	in vitro	1.7814	0.0495346
K01725 cyanate lyase EC 4 2 1 104	in vitro	1.7806	0.036904
K02316 DNA primase EC 2 7 7	in vitro	1.77731	0.0495346
K05368 aquacobalamin reductase NAD P H flavin reductase EC 1 16 1 3 1 5 1 41	in vitro	1.77374	0.0495346
K03472 D erythrose 4 phosphate dehydrogenase EC 1 2 1 72	in vitro	1.77062	0.0495346
K08322 L gulonate 5 dehydrogenase EC 1 1 1 380	in vitro	1.76474	0.036904
K06916 NO NAME	in vitro	1.76445	0.0495346
K00334 NADH quinone oxidoreductase subunit E EC 1 6 5 3	in vitro	1.76297	0.0495346
K14591 NO NAME	in vitro	1.76235	0.0495346
K02062 thiamine transport system ATP binding protein	in vitro	1.75129	0.036904
K00858 NAD kinase EC 2 7 1 23	in vitro	1.74683	0.0463016
K03767 peptidyl prolyl cis trans isomerase A cyclophilin A EC 5 2 1 8	in vitro	1.74448	0.0495346
K01695 tryptophan synthase alpha chain EC 4 2 1 20	in vitro	1.7443	0.0463016
K00230 menaquinone dependent protoporphyrinogen oxidase EC 1 3 5 3	in vitro	1.74206	0.0495346
K04085 tRNA 2 thiouridine synthesizing protein A EC 2 8 1	in vitro	1.73306	0.036904
K03721 transcriptional regulator of aroF aroG tyrA and aromatic amino	in vitro	1.72831	0.0495346
K01096 phosphatidylglycerophosphatase B EC 3 1 3 27 3 1 3 81 3 1 3 4 3 6 1 27	in vitro	1.72685	0.0495346
K08276 ecotin	in vitro	1.72533	0.0495346
K01687 dihydroxy acid dehydratase EC 4 2 1 9	in vitro	1.72381	0.0495346
K04079 molecular chaperone HtpG	in vitro	1.71668	0.0495346
K01051 pectinesterase EC 3 1 1 11	in vitro	1.71414	0.0495346
K03214 RNA methyltransferase TrmH family	in vitro	1.71403	0.0495346
K07490 ferrous iron transport protein C	in vitro	1.7103	0.036904
K03555 DNA mismatch repair protein MutS	in vitro	1.70728	0.036904
K01835 phosphoglucomutase EC 5 4 2 2	in vitro	1.69844	0.0495346
K00364 GMP reductase EC 1 7 1 7	in vitro	1.69161	0.0495346
K00703 starch synthase EC 2 4 1 21	in vitro	1.68885	0.0495346
K03797 carboxyl terminal processing protease	in vitro	1.68857	0.0495346
K14054 NO NAME	in vitro	1.6832	0.0495346
K08224 MFS transporter YNFM family putative membrane transport protein	in vitro	1.67154	0.0495346
K03638 molybdenum cofactor biosynthesis protein B	in vitro	1.66978	0.0495346
K05523 molecular chaperone Hsp31 and glyoxalase 3 EC 4 2 1 130	in vitro	1.66959	0.036904
K17758 NO NAME	in vitro	1.66722	0.0495346
K07343 DNA transformation protein and related proteins	in vitro	1.66431	0.0495346
K03216 RNA methyltransferase TrmH family group 2	in vitro	1.66413	0.0495346
K02523 octaprenyl diphosphate synthase EC 2 5 1 90	in vitro	1.65609	0.0495346
K02498 HemY protein	in vitro	1.65359	0.0495346
K18657 NO NAME	in vitro	1.65223	0.0495346
K03082 hexulose 6 phosphate isomerase EC 5	in vitro	1.65107	0.036904
K09760 DNA recombination protein RmuC	in vitro	1.64802	0.0495346
K02572 ferredoxin type protein NapF	in vitro	1.64291	0.036904
K04067 primosomal replication protein N	in vitro	1.63891	0.0463016
K00077 2 dehydropantoate 2 reductase EC 1 1 1 169	in vitro	1.6364	0.0495346
K17759 NO NAME	in vitro	1.63167	0.0495346
K07339 hypothetical protein	in vitro	1.63148	0.036904
K01918 pantoate beta alanine ligase EC 6 3 2 1	in vitro	1.61636	0.0495346
K09979 hypothetical protein	in vitro	1.60784	0.0495346
K03531 cell division protein FtsZ	in vitro	1.59506	0.036904
K03113 translation initiation factor 1	in vitro	1.59454	0.0463016
K09894 hypothetical protein	in vitro	1.58383	0.0495346
K00859 dephospho CoA kinase EC 2 7 1 24	in vitro	1.58127	0.0495346
K06188 aquaporin Z	in vitro	1.58023	0.0495346
K00941 hydroxymethylpyrimidine phosphomethylpyrimidine kinase EC 2 7 1 49 2 7 4 7	in vitro	1.57467	0.0495346
K00655 1 acyl sn glycerol 3 phosphate acyltransferase EC 2 3 1 51	in vitro	1.56893	0.0495346
K09862 hypothetical protein	in vitro	1.55648	0.036904
K07308 anaerobic dimethyl sulfoxide reductase subunit C DMSO reductase anchor subunit	in vitro	1.5527	0.0495346
K01736 chorismate synthase EC 4 2 3 5	in vitro	1.54549	0.0495346
K00117 quinoprotein glucose dehydrogenase EC 1 1 5 2	in vitro	1.54291	0.0495346
K00661 maltose O acetyltransferase	in vitro	1.54013	0.0495346
K02798 PTS system mannitol specific IIA component EC 2 7 1 197	in vitro	1.53086	0.0495346
K15034 NO NAME	in vitro	1.5277	0.0495346
K07673 two component system NarL family nitrate nitrite sensor histidine kinase NarX EC 2 7 13 3	in vitro	1.52557	0.0495346
K09890 hypothetical protein	in vitro	1.52506	0.036904
K05685 macrolide transport system ATP binding permease protein EC 3 6 3	in vitro	1.51124	0.0495346
K16347 NO NAME	in vitro	1.50752	0.036904
K03737 pyruvate ferredoxin flavodoxin oxidoreductase EC 1 2 7 1 1 2 7	in vitro	1.48431	0.0495346
K18921 NO NAME	in vitro	1.4717	0.036904
K10710 fructoselysine 6 kinase	in vitro	1.46011	0.0463016
K09915 hypothetical protein	in vitro	1.45171	0.0495346
K12963 undecaprenyl phosphate alpha L ara4N flippase subunit ArnF	in vitro	1.44213	0.0463016
K09471 gamma glutamylputrescine oxidase EC 1 4 3	in vitro	1.43757	0.0495346
K11940 heat shock protein HspQ	in vitro	1.43485	0.0463016
K00575 chemotaxis protein methyltransferase CheR EC 2 1 1 80	in vitro	1.43395	0.036904
K03787 5 nucleotidase EC 3 1 3 5	in vitro	1.42607	0.0495346
K01595 phosphoenolpyruvate carboxylase EC 4 1 1 31	in vitro	1.40294	0.0495346
K12944 NO NAME	in vitro	1.40255	0.036904
K03154 sulfur carrier protein	in vitro	1.3909	0.036904
K01903 succinyl CoA synthetase beta subunit EC 6 2 1 5	in vitro	1.38747	0.0495346
K01515 ADP ribose pyrophosphatase EC 3 6 1 13	in vitro	1.37176	0.0495346
K03565 regulatory protein	in vitro	1.37061	0.0495346
K05776 molybdate transport system ATP binding protein	in vitro	1.34722	0.0495346
K07238 zinc transporter ZIP family	in vitro	1.33966	0.0495346
K04752 nitrogen regulatory protein P II 2	in vitro	1.3256	0.036904
K02019 molybdate transport system regulatory protein	in vitro	1.31975	0.0463016
K11920 AraC family transcriptional regulator	in vitro	1.30657	0.036904
K01975 2 5 RNA ligase	in vitro	1.29824	0.036904
K03823 phosphinothricin acetyltransferase EC 2 3 1 183	in vitro	1.29333	0.0463016
K18837 NO NAME	in vitro	1.28349	0.036904
K03892 ArsR family transcriptional regulator	in vitro	1.25926	0.036904
K00363 nitrite reductase NADH small subunit EC 1 7 1 15	in vitro	1.2577	0.036904
K09974 hypothetical protein	in vitro	1.24554	0.036904
K09911 hypothetical protein	in vitro	1.23601	0.036904
K01467 beta lactamase class C EC 3 5 2 6	in vitro	1.19564	0.0495346
K12524 bifunctional aspartokinase homoserine dehydrogenase 1 EC 2 7 2 4 1 1 1 3	in vitro	1.19561	0.036904
K15773 NO NAME	in vitro	1.19446	0.036904
K03297 small multidrug resistance protein SMR family	in vitro	1.1926	0.036904
K01620 threonine aldolase EC 4 1 2 48	in vitro	1.18024	0.0495346
K07150 NO NAME	in vitro	1.16676	0.036904
K09014 Fe S cluster assembly protein SufB	in vitro	1.16462	0.0495346
K10555 AI 2 transport system substrate binding protein	in vitro	1.16094	0.036904
K07474 phage terminase small subunit	in vitro	1.15351	0.036904
K18838 NO NAME	in vitro	1.12985	0.036904
K09024 flavin reductase EC 1 5 1	in vitro	1.12561	0.036904
K09801 hypothetical protein	in vitro	1.12496	0.036904
K19166 NO NAME	in vitro	1.11312	0.036904
K06917 tRNA 2 selenouridine synthase	in vitro	1.10543	0.0463016
K11743 spermidine export protein MdtJ	in vitro	1.10385	0.036904
K04333 LuxR family transcriptional regulator csgAB operon transcriptional	in vitro	1.09779	0.036904
K07667 two component system OmpR family KDP operon response regulator KdpE	in vitro	1.09072	0.036904
K04014 formate dependent nitrite reductase Fe S protein	in vitro	1.07603	0.036904
K05710 3 phenylpropionate trans cinnamate dioxygenase ferredoxin component	in vitro	1.0693	0.036904
K06975 NO NAME	in vitro	1.06126	0.036904
K03625 N utilization substance protein B	in vitro	1.05628	0.036904
K16088 NO NAME	in vitro	1.04668	0.036904
K01284 peptidyl dipeptidase Dcp	in vitro	1.0464	0.0495346
K01548 K transporting ATPase ATPase C chain EC 3 6 3 12	in vitro	1.04469	0.036904
K02196 heme exporter protein D	in vitro	1.04384	0.036904
K15549 NO NAME	in vitro	1.04213	0.036904
K14393 NO NAME	in vitro	1.03976	0.036904
K02573 ferredoxin type protein NapG	in vitro	1.00928	0.036904
K02025 multiple sugar transport system permease protein	in vitro	0.9868	0.036904
K03619 hydrogenase 1 operon protein HyaE	in vitro	0.986605	0.036904
K01305 beta aspartyl peptidase	in vitro	0.97519	0.0495346
K02781 PTS system glucitol sorbitol specific IIA component EC 2 7 1 198	in vitro	0.946622	0.036904
K10972 LysR family transcriptional regulator transcriptional activator of	in vitro	0.942085	0.036904
K17195 D allulose 6 phosphate 3 epimerase EC 5 1 3	in vitro	0.919853	0.036904
K01812 glucuronate isomerase EC 5 3 1 12	in vitro	0.91942	0.0495346
K18839 NO NAME	in vitro	0.913039	0.036904
K02551 2 succinyl 5 enolpyruvyl 6 hydroxy 3 cyclohexene 1 carboxylate synthase EC 2 2 1 9	in vitro	0.904951	0.0495346
K02757 PTS system beta glucoside specific IIC component	in vitro	0.814742	0.036904
K02755 PTS system beta glucoside specific IIA component EC 2 7 1	in vitro	0.805424	0.036904
K02756 PTS system beta glucoside specific IIB component EC 2 7 1	in vitro	0.799668	0.036904
K06938 NO NAME	in vitro	0.766082	0.036904
K18840 NO NAME	in vitro	0.751995	0.036904
K03207 colanic acid biosynthesis protein WcaH	in vitro	0.742953	0.036904
K18698 beta lactamase class A TEM EC 3 5 2 6	WT-20	4.53823	0.0495346
K04069 pyruvate formate lyase activating enzyme	WT-20	4.23544	0.0495346
K06884 NO NAME	WT-20	4.14004	0.0495346
K08151 MFS transporter DHA1 family tetracycline resistance protein	WT-20	4.12343	0.0495346
K07483 transposase	WT-20	2.83598	0.0495346
K11103 aerobic C4 dicarboxylate transport protein	WT-20	2.6062	0.0495346
K11202 PTS system fructose specific IIB like component	WT-20	2.60133	0.0495346
K07305 peptide methionine R S oxide reductase	WT-20	2.57341	0.0495346
K02446 fructose 1 6 bisphosphatase II EC 3 1 3 11	WT-20	2.54951	0.0495346
K03835 tryptophan specific transport protein	WT-20	2.49406	0.0495346
K07243 high affinity iron transporter	WT-20	2.43314	0.0495346
K03305 proton dependent oligopeptide transporter POT family	WT-20	2.42486	0.0495346
K09160 hypothetical protein	WT-20	2.34284	0.0495346
K03559 biopolymer transport protein ExbD	WT-20	2.34087	0.0495346
K10857 exodeoxyribonuclease X EC 3 1 11	WT-20	2.34074	0.0495346
K01011 thiosulfate 3 mercaptopyruvate sulfurtransferase EC 2 8 1 1 2 8 1 2	WT-20	2.33415	0.0495346
K11249 cysteine O acetylserine efflux protein	WT-20	2.32059	0.0495346
K13255 NO NAME	WT-20	2.31307	0.0495346
K07803 zinc resistance associated protein	WT-20	2.30911	0.0495346
K07042 NO NAME	WT-20	2.28923	0.0495346
K07661 two component system OmpR family response regulator RstA	WT-20	2.27369	0.0495346
K01241 AMP nucleosidase EC 3 2 2 4	WT-20	2.26744	0.0495346
K01790 dTDP 4 dehydrorhamnose 3 5 epimerase EC 5 1 3 13	WT-20	2.25791	0.0495346
K07224 putative lipoprotein	WT-20	2.25264	0.0495346
K02362 enterobactin synthetase component D EC 6 3 2 14 2 7 8	WT-20	2.2523	0.0495346
K00645 acyl carrier protein S malonyltransferase EC 2 3 1 39	WT-20	2.25151	0.0495346
K00656 formate C acetyltransferase EC 2 3 1 54	WT-20	2.25104	0.0495346
K09933 hypothetical protein	WT-20	2.24838	0.0495346
K03435 LacI family transcriptional regulator fructose operon	WT-20	2.24619	0.0495346
K01631 2 dehydro 3 deoxyphosphogalactonate aldolase EC 4 1 2 21	WT-20	2.23606	0.0495346
K02390 flagellar hook protein FlgE	WT-20	2.2343	0.0495346
K11474 GntR family transcriptional regulator glc operon transcriptional	WT-20	2.23364	0.0495346
K10037 glutamine transport system permease protein	WT-20	2.22848	0.0495346
K08277 transcriptional activator CaiF	WT-20	2.22596	0.0495346
K00040 fructuronate reductase EC 1 1 1 57	WT-20	2.21627	0.0495346
K02494 outer membrane lipoprotein LolB	WT-20	2.21255	0.0495346
K05814 sn glycerol 3 phosphate transport system permease protein	WT-20	2.20763	0.0495346
K02387 flagellar basal body rod protein FlgB	WT-20	2.19867	0.0495346
K05881 PTS hybrid protein	WT-20	2.19849	0.0495346
K01665 para aminobenzoate synthetase component I EC 2 6 1 85	WT-20	2.19598	0.0495346
K10541 methyl galactoside transport system permease protein	WT-20	2.19002	0.0495346
K06920 7 cyano 7 deazaguanine synthase EC 6 3 4 20	WT-20	2.184	0.0495346
K07025 putative hydrolase of the HAD superfamily	WT-20	2.18075	0.0495346
K00330 NADH quinone oxidoreductase subunit A EC 1 6 5 3	WT-20	2.18031	0.0495346
K00873 pyruvate kinase EC 2 7 1 40	WT-20	2.17483	0.0495346
K07349 minor fimbrial subunit	WT-20	2.16883	0.0495346
K01911 O succinylbenzoic acid CoA ligase EC 6 2 1 26	WT-20	2.16028	0.0495346
K02478 two component system LytT family sensor kinase	WT-20	2.15422	0.0495346
K00138 aldehyde dehydrogenase EC 1 2 1	WT-20	2.15413	0.0495346
K14063 NO NAME	WT-20	2.14881	0.0495346
K05812 conserved hypothetical protein	WT-20	2.13684	0.0495346
K03561 biopolymer transport protein ExbB	WT-20	2.13425	0.0495346
K02790 PTS system maltose glucose specific IIB component EC 2 7 1 199 2 7 1 208	WT-20	2.13243	0.0495346
K02791 PTS system maltose glucose specific IIC component	WT-20	2.13172	0.0495346
K02852 UDP N acetyl D mannosaminuronic acid transferase	WT-20	2.12978	0.0495346
K00932 propionate kinase EC 2 7 2 15	WT-20	2.12601	0.0495346
K16711 NO NAME	WT-20	2.12272	0.0495346
K05820 MFS transporter PPP family 3 phenylpropionic acid transporter	WT-20	2.11347	0.0495346
K02529 LacI family transcriptional regulator	WT-20	2.11096	0.0495346
K01250 pyrimidine specific ribonucleoside hydrolase	WT-20	2.10376	0.0495346
K07184 SH3 domain protein	WT-20	2.09866	0.0495346
K05526 succinylglutamate desuccinylase EC 3 5 1 96	WT-20	2.09519	0.0495346
K10773 endonuclease III EC 4 2 99 18	WT-20	2.09078	0.0495346
K14441 NO NAME	WT-20	2.08657	0.0495346
K03549 KUP system potassium uptake protein	WT-20	2.08596	0.0495346
K03424 TatD DNase family protein	WT-20	2.08353	0.0495346
K15545 NO NAME	WT-20	2.06955	0.0495346
K13069 NO NAME	WT-20	2.06687	0.0495346
K02851 undecaprenyl phosphate alpha N acetylglucosaminyltransferase	WT-20	2.06626	0.0495346
K03571 rod shape determining protein MreD	WT-20	2.06169	0.0495346
K01999 branched chain amino acid transport system substrate binding protein	WT-20	2.05696	0.0495346
K05245 L carnitine gamma butyrobetaine antiporter	WT-20	2.05257	0.0495346
K02548 1 4 dihydroxy 2 naphthoate octaprenyltransferase EC 2 5 1 74 2 5 1	WT-20	2.04316	0.0495346
K03761 MFS transporter MHS family alpha ketoglutarate permease	WT-20	2.04179	0.0495346
K05815 sn glycerol 3 phosphate transport system permease protein	WT-20	2.03673	0.0495346
K03316 monovalent cation H antiporter CPA1 family	WT-20	2.03392	0.0495346
K00997 holo acyl carrier protein synthase EC 2 7 8 7	WT-20	2.032	0.0495346
K03649 TDG mug DNA glycosylase family protein EC 3 2 2	WT-20	2.03117	0.0495346
K03781 catalase EC 1 11 1 6	WT-20	2.02533	0.0495346
K10806 acyl CoA thioesterase YciA EC 3 1 2	WT-20	2.01847	0.0495346
K03931 putative isomerase CAZy GH63	WT-20	2.01575	0.0495346
K02452 general secretion pathway protein C	WT-20	2.01433	0.0495346
K00540 NO NAME	WT-20	2.01138	0.0495346
K07724 Ner family transcriptional regulator	WT-20	2.00724	0.0495346
K19272 NO NAME	WT-20	2.0062	0.0495346
K05790 lipopolysaccharide biosynthesis protein WzzE	WT-20	2.00232	0.0495346
K04759 ferrous iron transport protein B	WT-20	2.0014	0.0495346
K00137 aminobutyraldehyde dehydrogenase EC 1 2 1 19	WT-20	1.99296	0.0495346
K07639 two component system OmpR family sensor histidine kinase RstB EC 2 7 13 3	WT-20	1.98934	0.0495346
K02403 flagellar transcriptional activator FlhD	WT-20	1.98893	0.0495346
K03588 cell division protein FtsW	WT-20	1.98688	0.0495346
K11085 ATP binding cassette subfamily B bacterial MsbA EC 3 6 3	WT-20	1.98088	0.0495346
K13498 indole 3 glycerol phosphate synthase phosphoribosylanthranilate isomerase EC 4 1 1 48 5 3 1 24	WT-20	1.98029	0.0495346
K09808 lipoprotein releasing system permease protein	WT-20	1.97509	0.0495346
K02386 flagella basal body P ring formation protein FlgA	WT-20	1.9723	0.0495346
K01676 fumarate hydratase class I EC 4 2 1 2	WT-20	1.9645	0.0495346
K00278 L aspartate oxidase EC 1 4 3 16	WT-20	1.96089	0.0495346
K03177 tRNA pseudouridine synthase B	WT-20	1.95811	0.0495346
K02397 flagellar hook associated protein 3 FlgL	WT-20	1.95447	0.0495346
K07749 formyl CoA transferase	WT-20	1.95172	0.0495346
K06206 sugar fermentation stimulation protein A	WT-20	1.95171	0.0495346
K03675 glutaredoxin 2	WT-20	1.95133	0.0495346
K02000 glycine betaine proline transport system ATP binding protein EC 3 6 3 32	WT-20	1.94887	0.0495346
K00998 CDP diacylglycerol serine O phosphatidyltransferase EC 2 7 8 8	WT-20	1.94763	0.0495346
K00057 glycerol 3 phosphate dehydrogenase NAD P EC 1 1 1 94	WT-20	1.94224	0.0495346
K03785 3 dehydroquinate dehydratase I EC 4 2 1 10	WT-20	1.94104	0.0495346
K09181 hypothetical protein	WT-20	1.93433	0.0495346
K02783 PTS system glucitol sorbitol specific IIC component	WT-20	1.92601	0.0495346
K00322 NAD P transhydrogenase EC 1 6 1 1	WT-20	1.91892	0.0495346
K02391 flagellar basal body rod protein FlgF	WT-20	1.9063	0.0495346
K17948 NO NAME	WT-20	1.90588	0.0495346
K03412 two component system chemotaxis family response regulator CheB EC 3 1 1 61	WT-20	1.89809	0.0495346
K00027 malate dehydrogenase oxaloacetate decarboxylating EC 1 1 1 38	WT-20	1.89588	0.0495346
K16091 NO NAME	WT-20	1.89313	0.0495346
K02013 iron complex transport system ATP binding protein EC 3 6 3 34	WT-20	1.88858	0.0495346
K01611 S adenosylmethionine decarboxylase EC 4 1 1 50	WT-20	1.88111	0.0495346
K14347 NO NAME	WT-20	1.88055	0.0495346
K00335 NADH quinone oxidoreductase subunit F EC 1 6 5 3	WT-20	1.87893	0.0495346
K19304 NO NAME	WT-20	1.8763	0.0495346
K02168 high affinity choline transport protein	WT-20	1.87552	0.0495346
K05845 osmoprotectant transport system substrate binding protein	WT-20	1.87106	0.0495346
K02445 MFS transporter OPA family glycerol 3 phosphate transporter	WT-20	1.86941	0.0495346
K06173 tRNA pseudouridine synthase A	WT-20	1.86099	0.0495346
K15547 NO NAME	WT-20	1.85873	0.0495346
K02032 peptide nickel transport system ATP binding protein	WT-20	1.85299	0.0495346
K12264 anaerobic nitric oxide reductase flavorubredoxin	WT-20	1.85209	0.0495346
K03683 ribonuclease T	WT-20	1.84847	0.0495346
K11754 dihydrofolate synthase folylpolyglutamate synthase EC 6 3 2 12 6 3 2 17	WT-20	1.84806	0.0495346
K05995 dipeptidase E	WT-20	1.84442	0.0495346
K15586 nickel transport system permease protein	WT-20	1.84332	0.0495346
K19229 cationic peptide transport system ATP binding protein	WT-20	1.83124	0.0495346
K02361 isochorismate synthase EC 5 4 4 2	WT-20	1.82913	0.0495346
K13888 NO NAME	WT-20	1.82634	0.0495346
K07791 anaerobic C4 dicarboxylate transporter DcuA	WT-20	1.82271	0.0495346
K00906 isocitrate dehydrogenase kinase phosphatase	WT-20	1.82254	0.0495346
K10003 glutamate aspartate transport system permease protein	WT-20	1.82042	0.0495346
K04021 aldehyde dehydrogenase	WT-20	1.81979	0.0495346
K02389 flagellar basal body rod modification protein FlgD	WT-20	1.81896	0.0495346
K06518 holin like protein	WT-20	1.81751	0.0495346
K03215 RNA methyltransferase TrmA family	WT-20	1.81396	0.0495346
K06159 putative ATP binding cassette transporter	WT-20	1.80936	0.0495346
K02400 flagellar biosynthesis protein FlhA	WT-20	1.80835	0.0495346
K04652 hydrogenase nickel incorporation protein HypB	WT-20	1.80673	0.0495346
K00793 riboflavin synthase EC 2 5 1 9	WT-20	1.80247	0.0495346
K01176 alpha amylase EC 3 2 1 1	WT-20	1.80053	0.0495346
K04655 hydrogenase expression formation protein HypE	WT-20	1.79846	0.0495346
K07275 outer membrane protein	WT-20	1.79002	0.0495346
K00087 xanthine dehydrogenase molybdenum binding subunit EC 1 17 1 4	WT-20	1.78125	0.0495346
K07180 serine protein kinase	WT-20	1.78063	0.0495346
K02016 iron complex transport system substrate binding protein	WT-20	1.77354	0.0495346
K02064 thiamine transport system substrate binding protein	WT-20	1.76987	0.0495346
K01657 anthranilate synthase component I EC 4 1 3 27	WT-20	1.75741	0.0495346
K03186 flavin prenyltransferase EC 2 5 1 129	WT-20	1.75614	0.0495346
K08223 MFS transporter FSR family fosmidomycin resistance protein	WT-20	1.75594	0.0495346
K11931 biofilm PGA synthesis lipoprotein PgaB	WT-20	1.75017	0.0495346
K05804 right origin binding protein	WT-20	1.74538	0.0495346
K11745 glutathione regulated potassium efflux system ancillary protein KefC	WT-20	1.7442	0.0495346
K09773 hypothetical protein	WT-20	1.74368	0.0495346
K01995 branched chain amino acid transport system ATP binding protein	WT-20	1.73937	0.0495346
K03833 selenocysteine specific elongation factor	WT-20	1.73728	0.0495346
K00113 glycerol 3 phosphate dehydrogenase subunit C EC 1 1 5 3	WT-20	1.73354	0.0495346
K01951 GMP synthase glutamine hydrolysing EC 6 3 5 2	WT-20	1.73339	0.0495346
K15835 NO NAME	WT-20	1.73115	0.0495346
K03776 aerotaxis receptor	WT-20	1.73008	0.0495346
K15634 probable phosphoglycerate mutase EC 5 4 2 12	WT-20	1.72776	0.0495346
K03151 thiamine biosynthesis protein ThiI	WT-20	1.72769	0.0495346
K18831 NO NAME	WT-20	1.72071	0.0495346
K09136 hypothetical protein	WT-20	1.7154	0.0495346
K15256 NO NAME	WT-20	1.71469	0.0495346
K02363 2 3 dihydroxybenzoate AMP ligase EC 6 3 2 14 2 7 7 58	WT-20	1.71366	0.0495346
K00088 IMP dehydrogenase EC 1 1 1 205	WT-20	1.70899	0.0495346
K03275 UDP glucose glucosyl LPS alpha 1 3 glucosyltransferase EC 2 4 1	WT-20	1.70878	0.0495346
K00029 malate dehydrogenase oxaloacetate decarboxylating NADP EC 1 1 1 40	WT-20	1.70806	0.0495346
K01998 branched chain amino acid transport system permease protein	WT-20	1.70344	0.0495346
K11071 spermidine putrescine transport system permease protein	WT-20	1.70047	0.0495346
K07119 NO NAME	WT-20	1.70022	0.0495346
K04765 nucleoside triphosphate diphosphatase EC 3 6 1 9	WT-20	1.69851	0.0495346
K02430 DeoR family transcriptional regulator L fucose operon activator	WT-20	1.69636	0.0495346
K02392 flagellar basal body rod protein FlgG	WT-20	1.69575	0.0495346
K05847 osmoprotectant transport system ATP binding protein	WT-20	1.69554	0.0495346
K10041 putative glutamine transport system ATP binding protein EC 3 6 3	WT-20	1.68504	0.0495346
K12973 lipid IVA palmitoyltransferase EC 2 3 1 251	WT-20	1.68327	0.0495346
K00867 type I pantothenate kinase EC 2 7 1 33	WT-20	1.67968	0.0495346
K05878 dihydroxyacetone kinase N terminal domain EC 2 7 1	WT-20	1.67826	0.0495346
K08315 hydrogenase 3 maturation protease	WT-20	1.67279	0.0495346
K00336 NADH quinone oxidoreductase subunit G EC 1 6 5 3	WT-20	1.66295	0.0495346
K08319 putative dehydrogenase	WT-20	1.66251	0.0495346
K02779 PTS system glucose specific IIC component	WT-20	1.66003	0.0495346
K07478 putative ATPase	WT-20	1.64731	0.0495346
K07214 enterochelin esterase and related enzymes	WT-20	1.63642	0.0495346
K00337 NADH quinone oxidoreductase subunit H EC 1 6 5 3	WT-20	1.63398	0.0495346
K12139 hydrogenase 4 component D	WT-20	1.62628	0.0495346
K03581 exodeoxyribonuclease V alpha subunit EC 3 1 11 5	WT-20	1.61623	0.0495346
K03311 branched chain amino acid cation transporter LIVCS family	WT-20	1.611	0.0495346
K06141 MFS transporter TsgA protein	WT-20	1.60473	0.0495346
K03533 TorA specific chaperone	WT-20	1.59592	0.0495346
K18988 NO NAME	WT-20	1.59571	0.0495346
K01908 propionyl CoA synthetase EC 6 2 1 17	WT-20	1.59308	0.0495346
K02401 flagellar biosynthetic protein FlhB	WT-20	1.59095	0.0495346
K11930 periplasmic protein TorT	WT-20	1.58712	0.0495346
K09927 hypothetical protein	WT-20	1.58155	0.0495346
K00341 NADH quinone oxidoreductase subunit L EC 1 6 5 3	WT-20	1.58013	0.0495346
K00112 glycerol 3 phosphate dehydrogenase subunit B EC 1 1 5 3	WT-20	1.57832	0.0495346
K02778 PTS system glucose specific IIB component EC 2 7 1 199	WT-20	1.57719	0.0495346
K18015 NO NAME	WT-20	1.57714	0.0495346
K02395 flagellar protein FlgJ	WT-20	1.57439	0.0495346
K00245 fumarate reductase iron sulfur subunit EC 1 3 5 4	WT-20	1.56828	0.0495346
K03778 D lactate dehydrogenase EC 1 1 1 28	WT-20	1.56551	0.0495346
K01792 glucose 6 phosphate 1 epimerase EC 5 1 3 15	WT-20	1.56468	0.0495346
K01141 exodeoxyribonuclease I EC 3 1 11 1	WT-20	1.56388	0.0495346
K01809 mannose 6 phosphate isomerase EC 5 3 1 8	WT-20	1.56274	0.0495346
K07455 recombination protein RecT	WT-20	1.55705	0.0495346
K16693 NO NAME	WT-20	1.55185	0.0495346
K10015 histidine transport system permease protein	WT-20	1.55058	0.0495346
K07246 tartrate dehydrogenase decarboxylase D malate dehydrogenase EC 1 1 1 93 4 1 1 73 1 1 1 83	WT-20	1.55044	0.0495346
K00974 tRNA nucleotidyltransferase CCA adding enzyme EC 2 7 7 72 3 1 3 3 1 4	WT-20	1.54453	0.0495346
K07171 NO NAME	WT-20	1.54427	0.0495346
K00951 GTP pyrophosphokinase EC 2 7 6 5	WT-20	1.53281	0.0495346
K07312 putative dimethyl sulfoxide reductase subunit YnfH DMSO reductase	WT-20	1.5315	0.0495346
K00919 4 diphosphocytidyl 2 C methyl D erythritol kinase EC 2 7 1 148	WT-20	1.52999	0.0495346
K02052 putative spermidine putrescine transport system ATP binding protein	WT-20	1.52957	0.0495346
K07290 hypothetical protein	WT-20	1.52842	0.0495346
K00912 tetraacyldisaccharide 4 kinase EC 2 7 1 130	WT-20	1.52818	0.0495346
K03614 electron transport complex protein RnfD	WT-20	1.49684	0.0495346
K03799 heat shock protein HtpX	WT-20	1.49154	0.0495346
K01547 K transporting ATPase ATPase B chain EC 3 6 3 12	WT-20	1.47514	0.0495346
K04045 molecular chaperone HscC	WT-20	1.47152	0.0495346
K16013 ATP binding cassette subfamily C bacterial CydD	WT-20	1.46305	0.0495346
K01630 2 dehydro 3 deoxyglucarate aldolase EC 4 1 2 20	WT-20	1.45794	0.0495346
K12582 NO NAME	WT-20	1.44889	0.0495346
K01720 2 methylcitrate dehydratase EC 4 2 1 79	WT-20	1.44217	0.0495346
K01252 bifunctional isochorismate lyase aryl carrier protein EC 3 3 2 1 6 3 2 14	WT-20	1.44198	0.0495346
K00937 polyphosphate kinase EC 2 7 4 1	WT-20	1.43657	0.0495346
K02560 lauroyl Kdo2 lipid IVA myristoyltransferase EC 2 3 1 243	WT-20	1.43064	0.0495346
K03696 ATP dependent Clp protease ATP binding subunit ClpC	WT-20	1.42997	0.0495346
K02457 general secretion pathway protein H	WT-20	1.42753	0.0495346
K02527 3 deoxy D manno octulosonic acid transferase EC 2 4 99 12 2 4 99 13 2 4 99 14 2 4 99 15	WT-20	1.42008	0.0495346
K00130 betaine aldehyde dehydrogenase EC 1 2 1 8	WT-20	1.40069	0.0495346
K07566 putative translation factor	WT-20	1.37782	0.0495346
K07675 two component system NarL family sensor histidine kinase UhpB EC 2 7 13 3	WT-20	1.3719	0.0495346
K05837 rod shape determining protein RodA	WT-20	1.35558	0.0495346
K03582 exodeoxyribonuclease V beta subunit EC 3 1 11 5	WT-20	1.3273	0.0495346
K01577 oxalyl CoA decarboxylase EC 4 1 1 8	WT-20	1.31558	0.0495346
K03779 L tartrate dehydratase alpha subunit EC 4 2 1 32	WT-20	1.30548	0.0495346
K09972 general L amino acid transport system ATP binding protein EC 3 6 3	WT-20	1.29574	0.0495346
K07678 two component system NarL family sensor histidine kinase BarA EC 2 7 13 3	WT-20	1.28919	0.0495346
K11105 cell volume regulation protein A	WT-20	1.2683	0.0495346
K06894 NO NAME	WT-20	1.25429	0.0495346
K00548 5 methyltetrahydrofolate homocysteine methyltransferase EC 2 1 1 13	WT-20	1.24808	0.0495346
K03724 ATP dependent helicase Lhr and Lhr like helicase	WT-20	1.23597	0.0495346
K10538 L arabinose transport system permease protein	WT-20	1.20883	0.0495346
K09936 bacterial archaeal transporter family 2 protein	WT-20	1.06215	0.0495346
K01782 3 hydroxyacyl CoA dehydrogenase enoyl CoA hydratase 3 hydroxybutyryl CoA epimerase EC 1 1 1 35 4 2 1 17 5 1 2 3	WT-20	0.875183	0.0495346
K13243 NO NAME	WT-20	0.805598	0.0495346
