# Supplementary material for: Using Bacterial Transcriptomics to Investigate Targets of Host-Bacterial Interactions in Caenorhabditis elegans
Source: Sci Rep. 2019 Apr 3;9:5545. doi: 10.1038/s41598-019-41452-2 (PMC6447554; doi:10.1038/s41598-019-41452-2)
Supplement: Supplementary file 3 — Supplemental Table 2 [file 41598_2019_41452_MOESM3_ESM.xlsx]

## Sheet: Sheet1
Enriched KEGG Orthology	Enrichment Cohort	LDA Score	P-Value
K12148 biofilm regulator BssS	in vitro	4.3216	0.0463016
K06078 murein lipoprotein lipoprotein	in vitro	4.20777	0.0495346
K05527 BolA protein	in vitro	4.14919	0.0495346
K03563 carbon storage regulator	in vitro	3.9146	0.0495346
K04047 starvation inducible DNA binding protein	in vitro	3.86526	0.0495346
K02535 UDP 3 O 3 hydroxymyristoyl N acetylglucosamine deacetylase EC 3 5 1 108	in vitro	3.70568	0.0495346
K04764 integration host factor subunit alpha	in vitro	3.67344	0.0463016
K09914 putative lipoprotein	in vitro	3.66839	0.0495346
K10439 ribose transport system substrate binding protein	in vitro	3.4886	0.0495346
K00024 malate dehydrogenase EC 1 1 1 37	in vitro	3.47161	0.0495346
K11934 outer membrane protein X	in vitro	3.46757	0.0495346
K01356 repressor LexA	in vitro	3.43102	0.0495346
K06217 phosphate starvation inducible protein PhoH and related proteins	in vitro	3.36034	0.0495346
K13628 NO NAME	in vitro	3.35035	0.0495346
K02520 translation initiation factor IF 3	in vitro	3.31801	0.0463016
K03076 preprotein translocase subunit SecY	in vitro	3.31758	0.0495346
K03087 RNA polymerase nonessential primary like sigma factor	in vitro	3.31127	0.0463016
K06866 autonomous glycyl radical cofactor	in vitro	3.29052	0.0463016
K06186 small protein A	in vitro	3.25251	0.0463016
K03089 RNA polymerase sigma 32 factor	in vitro	3.2485	0.0495346
K06077 outer membrane lipoprotein SlyB	in vitro	3.23755	0.0495346
K03040 DNA directed RNA polymerase subunit alpha EC 2 7 7 6	in vitro	3.23489	0.0495346
K06149 universal stress protein A	in vitro	3.22104	0.0463016
K03312 glutamate Na symporter ESS family	in vitro	3.20401	0.0495346
K03597 sigma E factor negative regulatory protein RseA	in vitro	3.15838	0.0463016
K03631 DNA repair protein RecN Recombination protein N	in vitro	3.14768	0.0495346
K03694 ATP dependent Clp protease ATP binding subunit ClpA	in vitro	3.13085	0.0495346
K03286 OmpA OmpF porin OOP family	in vitro	3.12674	0.0495346
K07040 NO NAME	in vitro	3.08987	0.0495346
K06204 DnaK suppressor protein	in vitro	3.07307	0.0463016
K19234 NO NAME	in vitro	3.06343	0.0495346
K15580 oligopeptide transport system substrate binding protein	in vitro	3.05472	0.0495346
K10914 CRP FNR family transcriptional regulator cyclic AMP receptor protein	in vitro	3.05429	0.0463016
K09475 outer membrane pore protein C	in vitro	3.04784	0.0495346
K02838 ribosome recycling factor	in vitro	3.04697	0.0463016
K07495 putative transposase	in vitro	3.04043	0.0495346
K02858 3 4 dihydroxy 2 butanone 4 phosphate synthase EC 4 1 99 12	in vitro	3.03758	0.0463016
K05803 lipoprotein NlpI	in vitro	3.00605	0.0495346
K09908 hypothetical protein	in vitro	3.00404	0.0463016
K07277 outer membrane protein	in vitro	2.99864	0.0495346
K19336 NO NAME	in vitro	2.99297	0.0495346
K03746 DNA binding protein H NS	in vitro	2.95133	0.0495346
K11065 thiol peroxidase atypical 2 Cys peroxiredoxin	in vitro	2.94509	0.0495346
K06144 universal stress protein B	in vitro	2.94395	0.0495346
K07726 putative transcriptional regulator	in vitro	2.94087	0.0463016
K04487 cysteine desulfurase EC 2 8 1 7	in vitro	2.9393	0.0495346
K01082 3 2 5 bisphosphate nucleotidase EC 3 1 3 7	in vitro	2.93777	0.0495346
K15724 NO NAME	in vitro	2.93443	0.0463016
K01738 cysteine synthase A EC 2 5 1 47	in vitro	2.90927	0.0495346
K19000 NO NAME	in vitro	2.90686	0.0495346
K13643 NO NAME	in vitro	2.90036	0.0463016
K03073 preprotein translocase subunit SecE	in vitro	2.88544	0.0463016
K03824 putative acetyltransferase	in vitro	2.87934	0.0463016
K08307 membrane bound lytic murein transglycosylase D	in vitro	2.87283	0.0495346
K05808 putative sigma 54 modulation protein	in vitro	2.87078	0.0463016
K02237 competence protein ComEA	in vitro	2.85519	0.0463016
K03060 DNA directed RNA polymerase subunit omega EC 2 7 7 6	in vitro	2.84288	0.0495346
K09158 hypothetical protein	in vitro	2.81244	0.0463016
K07773 two component system OmpR family aerobic respiration control protein ArcA	in vitro	2.80857	0.0495346
K00527 ribonucleoside triphosphate reductase EC 1 17 4 2	in vitro	2.80431	0.0495346
K09892 hypothetical protein	in vitro	2.8037	0.0495346
K02358 elongation factor EF Tu	in vitro	2.79735	0.0495346
K00939 adenylate kinase EC 2 7 4 3	in vitro	2.79135	0.0495346
K11932 universal stress protein G	in vitro	2.7913	0.0495346
K03544 ATP dependent Clp protease ATP binding subunit ClpX	in vitro	2.78032	0.0495346
K03628 transcription termination factor Rho	in vitro	2.77925	0.0495346
K02297 cytochrome o ubiquinol oxidase subunit II EC 1 10 3 10	in vitro	2.76547	0.0495346
K09802 hypothetical protein	in vitro	2.75587	0.0495346
K02601 transcriptional antiterminator NusG	in vitro	2.75198	0.0495346
K01689 enolase EC 4 2 1 11	in vitro	2.74982	0.0463016
K03599 stringent starvation protein A	in vitro	2.74905	0.0495346
K02109 F type H transporting ATPase subunit b	in vitro	2.74795	0.0463016
K07245 putative copper resistance protein D	in vitro	2.74638	0.0495346
K03086 RNA polymerase primary sigma factor	in vitro	2.73633	0.0495346
K07400 Fe S biogenesis protein NfuA	in vitro	2.73407	0.0495346
K03798 cell division protease FtsH	in vitro	2.72841	0.0495346
K11926 sigma factor binding protein Crl	in vitro	2.72609	0.0495346
K06142 outer membrane protein	in vitro	2.71813	0.0495346
K08296 phosphohistidine phosphatase	in vitro	2.71035	0.0463016
K04564 superoxide dismutase Fe Mn family EC 1 15 1 1	in vitro	2.7079	0.0463016
K02078 acyl carrier protein	in vitro	2.69969	0.0495346
K03747 Smg protein	in vitro	2.69936	0.0495346
K11741 quaternary ammonium compound resistance protein SugE	in vitro	2.69439	0.0495346
K03775 FKBP type peptidyl prolyl cis trans isomerase SlyD	in vitro	2.6886	0.0495346
K03711 Fur family transcriptional regulator ferric uptake regulator	in vitro	2.68247	0.0463016
K04065 hyperosmotically inducible periplasmic protein	in vitro	2.66557	0.0495346
K01462 NO NAME	in vitro	2.66299	0.0463016
K00647 3 oxoacyl acyl carrier protein synthase I EC 2 3 1 41	in vitro	2.66167	0.0495346
K01868 threonyl tRNA synthetase EC 6 1 1 3	in vitro	2.65624	0.0495346
K01420 CRP FNR family transcriptional regulator anaerobic regulatory	in vitro	2.65242	0.0495346
K03809 NAD P H dehydrogenase quinone EC 1 6 5 2	in vitro	2.65112	0.0495346
K05592 ATP dependent RNA helicase DeaD EC 3 6 4 13	in vitro	2.65043	0.0495346
K07740 regulator of sigma D	in vitro	2.63083	0.0463016
K07390 monothiol glutaredoxin	in vitro	2.62703	0.0463016
K09913 hypothetical protein	in vitro	2.62649	0.0463016
K11755 phosphoribosyl ATP pyrophosphohydrolase phosphoribosyl AMP cyclohydrolase EC 3 6 1 31 3 5 4 19	in vitro	2.62222	0.0463016
K00616 transaldolase EC 2 2 1 2	in vitro	2.62168	0.0495346
K02860 16S rRNA processing protein RimM	in vitro	2.62131	0.0495346
K03116 sec independent protein translocase protein TatA	in vitro	2.61067	0.0463016
K09896 hypothetical protein	in vitro	2.61021	0.036904
K01963 acetyl CoA carboxylase carboxyl transferase subunit beta EC 6 4 1 2	in vitro	2.60954	0.0495346
K05788 integration host factor subunit beta	in vitro	2.60748	0.0495346
K03969 phage shock protein A	in vitro	2.60045	0.0495346
K03600 stringent starvation protein B	in vitro	2.59369	0.0495346
K02301 protoheme IX farnesyltransferase EC 2 5 1	in vitro	2.59278	0.0495346
K00957 sulfate adenylyltransferase subunit 2 EC 2 7 7 4	in vitro	2.59215	0.0463016
K12149 DNA damage inducible protein I	in vitro	2.58358	0.0463016
K04077 chaperonin GroEL	in vitro	2.58261	0.0495346
K01673 carbonic anhydrase EC 4 2 1 1	in vitro	2.58103	0.0495346
K14055 NO NAME	in vitro	2.57423	0.0495346
K01358 ATP dependent Clp protease protease subunit EC 3 4 21 92	in vitro	2.57189	0.0495346
K04565 superoxide dismutase Cu Zn family EC 1 15 1 1	in vitro	2.55773	0.0495346
K01875 seryl tRNA synthetase EC 6 1 1 11	in vitro	2.54891	0.0495346
K10540 methyl galactoside transport system substrate binding protein	in vitro	2.53973	0.0463016
K00942 guanylate kinase EC 2 7 4 8	in vitro	2.53885	0.0495346
K11068 hemolysin III	in vitro	2.5263	0.0495346
K01845 glutamate 1 semialdehyde 2 1 aminomutase EC 5 4 3 8	in vitro	2.52161	0.0495346
K02437 glycine cleavage system H protein	in vitro	2.51908	0.0495346
K09946 hypothetical protein	in vitro	2.51088	0.0463016
K01095 phosphatidylglycerophosphatase A EC 3 1 3 27	in vitro	2.5071	0.0495346
K02427 cell division protein methyltransferase FtsJ	in vitro	2.50504	0.0495346
K00013 histidinol dehydrogenase EC 1 1 1 23	in vitro	2.49944	0.0463016
K07470 DNA gyrase inhibitor	in vitro	2.49548	0.0463016
K01839 phosphopentomutase EC 5 4 2 7	in vitro	2.48241	0.0495346
K13256 NO NAME	in vitro	2.47917	0.0495346
K00285 D amino acid dehydrogenase EC 1 4 5 1	in vitro	2.47909	0.0495346
K02796 PTS system mannose specific IID component	in vitro	2.46655	0.0495346
K02300 cytochrome o ubiquinol oxidase subunit IV	in vitro	2.46395	0.0495346
K07262 D alanyl D alanine endopeptidase penicillin binding protein 7	in vitro	2.46221	0.0495346
K03386 peroxiredoxin alkyl hydroperoxide reductase subunit C EC 1 11 1 15	in vitro	2.45363	0.0495346
K02553 regulator of ribonuclease activity A	in vitro	2.45079	0.0495346
K02313 chromosomal replication initiator protein	in vitro	2.44246	0.0495346
K03925 MraZ protein	in vitro	2.4424	0.0463016
K16291 NO NAME	in vitro	2.44069	0.0495346
K01803 triosephosphate isomerase TIM EC 5 3 1 1	in vitro	2.43844	0.0495346
K00765 ATP phosphoribosyltransferase EC 2 4 2 17	in vitro	2.43733	0.0495346
K02298 cytochrome o ubiquinol oxidase subunit I EC 1 10 3 10	in vitro	2.43348	0.0495346
K03839 flavodoxin I	in vitro	2.43179	0.0463016
K03117 sec independent protein translocase protein TatB	in vitro	2.42821	0.0495346
K03271 D sedoheptulose 7 phosphate isomerase EC 5 3 1 28	in vitro	2.42813	0.0495346
K09897 hypothetical protein	in vitro	2.42733	0.0463016
K01834 2 3 bisphosphoglycerate dependent phosphoglycerate mutase EC 5 4 2 11	in vitro	2.41507	0.0463016
K02357 elongation factor EF Ts	in vitro	2.4133	0.0495346
K00791 tRNA dimethylallyltransferase EC 2 5 1 75	in vitro	2.41314	0.0495346
K02470 DNA gyrase subunit B	in vitro	2.40653	0.0495346
K00382 dihydrolipoamide dehydrogenase EC 1 8 1 4	in vitro	2.39867	0.0495346
K03101 signal peptidase II EC 3 4 23 36	in vitro	2.39478	0.0495346
K01752 L serine dehydratase EC 4 3 1 17	in vitro	2.39081	0.0495346
K03784 purine nucleoside phosphorylase EC 2 4 2 1	in vitro	2.38344	0.0495346
K03438 S adenosyl methyltransferase	in vitro	2.36871	0.0495346
K03640 peptidoglycan associated lipoprotein	in vitro	2.36532	0.0495346
K03641 TolB protein	in vitro	2.34152	0.0495346
K02784 phosphocarrier protein HPr	in vitro	2.33941	0.0463016
K11753 riboflavin kinase FMN adenylyltransferase EC 2 7 1 26 2 7 7 2	in vitro	2.33472	0.0463016
K09899 hypothetical protein	in vitro	2.33008	0.0463016
K06929 NO NAME	in vitro	2.32302	0.0495346
K03607 ProP effector	in vitro	2.31767	0.0495346
K01627 2 dehydro 3 deoxyphosphooctonate aldolase KDO 8 P synthase EC 2 5 1 55	in vitro	2.30983	0.0495346
K06194 lipoprotein NlpD	in vitro	2.30978	0.0495346
K14261 NO NAME	in vitro	2.30146	0.0495346
K11107 ferredoxin	in vitro	2.29573	0.0463016
K01624 fructose bisphosphate aldolase class II EC 4 1 2 13	in vitro	2.29313	0.0495346
K02046 sulfate transport system permease protein	in vitro	2.29227	0.0495346
K09889 hypothetical protein	in vitro	2.28374	0.0463016
K00060 threonine 3 dehydrogenase EC 1 1 1 103	in vitro	2.28022	0.0495346
K03732 ATP dependent RNA helicase RhlB EC 3 6 4 13	in vitro	2.27971	0.0495346
K07574 putative RNA binding protein containing KH domain	in vitro	2.27873	0.0495346
K02112 F type H transporting ATPase subunit beta EC 3 6 3 14	in vitro	2.27618	0.0495346
K01866 tyrosyl tRNA synthetase EC 6 1 1 1	in vitro	2.2736	0.0495346
K00208 enoyl acyl carrier protein reductase I EC 1 3 1 9 1 3 1 10	in vitro	2.27063	0.0463016
K00813 aspartate aminotransferase EC 2 6 1 1	in vitro	2.26412	0.0463016
K03970 phage shock protein B	in vitro	2.2604	0.0463016
K00927 phosphoglycerate kinase EC 2 7 2 3	in vitro	2.25651	0.0495346
K04755 ferredoxin 2Fe 2S	in vitro	2.2554	0.0463016
K15536 NO NAME	in vitro	2.24523	0.0463016
K07056 NO NAME	in vitro	2.24396	0.0495346
K03973 phage shock protein C	in vitro	2.23622	0.0463016
K03560 biopolymer transport protein TolR	in vitro	2.23362	0.0463016
K00817 histidinol phosphate aminotransferase EC 2 6 1 9	in vitro	2.23323	0.0463016
K03814 monofunctional biosynthetic peptidoglycan transglycosylase EC 2 4 1	in vitro	2.22682	0.0495346
K12340 outer membrane protein	in vitro	2.22657	0.0495346
K14761 NO NAME	in vitro	2.21134	0.036904
K01497 GTP cyclohydrolase II EC 3 5 4 25	in vitro	2.21025	0.0495346
K07461 putative endonuclease	in vitro	2.20938	0.036904
K05916 nitric oxide dioxygenase EC 1 14 12 17	in vitro	2.20701	0.0495346
K08312 ADP ribose diphosphatase EC 3 6 1	in vitro	2.20075	0.0463016
K02345 DNA polymerase III subunit theta EC 2 7 7 7	in vitro	2.20025	0.0463016
K09910 hypothetical protein	in vitro	2.19501	0.0463016
K00574 cyclopropane fatty acyl phospholipid synthase	in vitro	2.18697	0.0495346
K01243 adenosylhomocysteine nucleosidase EC 3 2 2 9	in vitro	2.18647	0.0495346
K05838 putative thioredoxin	in vitro	2.17508	0.0463016
K01814 phosphoribosylformimino 5 aminoimidazole carboxamide ribotide isomerase EC 5 3 1 16	in vitro	2.16997	0.0463016
K03979 GTP binding protein	in vitro	2.16859	0.0495346
K08320 CTP pyrophosphohydrolase	in vitro	2.16721	0.036904
K05799 GntR family transcriptional regulator transcriptional repressor for	in vitro	2.16291	0.0463016
K07473 DNA damage inducible protein J	in vitro	2.15635	0.0463016
K02316 DNA primase EC 2 7 7	in vitro	2.15275	0.0495346
K03568 TldD protein	in vitro	2.14895	0.0495346
K03696 ATP dependent Clp protease ATP binding subunit ClpC	in vitro	2.14496	0.036904
K03528 cell division protein ZipA	in vitro	2.14415	0.0495346
K00133 aspartate semialdehyde dehydrogenase EC 1 2 1 11	in vitro	2.12716	0.0463016
K11904 type VI secretion system secreted protein VgrG	in vitro	2.12321	0.036904
K00760 hypoxanthine phosphoribosyltransferase EC 2 4 2 8	in vitro	2.1229	0.0495346
K02338 DNA polymerase III subunit beta EC 2 7 7 7	in vitro	2.12097	0.0495346
K00052 3 isopropylmalate dehydrogenase EC 1 1 1 85	in vitro	2.11373	0.0463016
K07287 lipoprotein 34	in vitro	2.11203	0.0463016
K03841 fructose 1 6 bisphosphatase I EC 3 1 3 11	in vitro	2.11059	0.0495346
K13694 NO NAME	in vitro	2.1078	0.0495346
K03185 2 octaprenyl 6 methoxyphenol hydroxylase EC 1 14 13	in vitro	2.10546	0.0463016
K03274 ADP L glycero D manno heptose 6 epimerase EC 5 1 3 20	in vitro	2.10381	0.0495346
K03526 E 4 hydroxy 3 methylbut 2 enyl diphosphate synthase EC 1 17 7 1 1 17 7 3	in vitro	2.1011	0.0495346
K04761 LysR family transcriptional regulator hydrogen peroxide inducible	in vitro	2.09487	0.0495346
K09476 outer membrane pore protein F	in vitro	2.09387	0.0463016
K02777 PTS system sugar specific IIA component EC 2 7 1	in vitro	2.0885	0.036904
K04087 membrane protease subunit HflC	in vitro	2.08282	0.0495346
K00600 glycine hydroxymethyltransferase EC 2 1 2 1	in vitro	2.07975	0.0495346
K08348 formate dehydrogenase N alpha subunit EC 1 1 5 6	in vitro	2.0511	0.0463016
K03570 rod shape determining protein MreC	in vitro	2.05069	0.0495346
K01759 lactoylglutathione lyase EC 4 4 1 5	in vitro	2.04145	0.0463016
K03092 RNA polymerase sigma 54 factor	in vitro	2.04051	0.0495346
K08311 putative di nucleoside polyphosphate hydrolase EC 3 6 1	in vitro	2.03025	0.0495346
K04488 nitrogen fixation protein NifU and related proteins	in vitro	2.01691	0.036904
K03624 transcription elongation factor GreA	in vitro	2.01478	0.0463016
K00757 uridine phosphorylase EC 2 4 2 3	in vitro	2.00891	0.0495346
K12151 multiple stress resistance protein BhsA	in vitro	2.00348	0.0463016
K03602 exodeoxyribonuclease VII small subunit EC 3 1 11 6	in vitro	2.00305	0.0463016
K00963 UTP glucose 1 phosphate uridylyltransferase EC 2 7 7 9	in vitro	1.99621	0.0495346
K01918 pantoate beta alanine ligase EC 6 3 2 1	in vitro	1.98717	0.0463016
K01061 carboxymethylenebutenolidase EC 3 1 1 45	in vitro	1.97027	0.0495346
K11960 urea transport system permease protein	in vitro	1.96867	0.036904
K04095 cell filamentation protein	in vitro	1.9666	0.0495346
K00769 xanthine phosphoribosyltransferase EC 2 4 2 22	in vitro	1.9647	0.0463016
K00948 ribose phosphate pyrophosphokinase EC 2 7 6 1	in vitro	1.9621	0.0495346
K03672 thioredoxin 2	in vitro	1.95945	0.0463016
K09917 hypothetical protein	in vitro	1.95056	0.036904
K07322 regulator of cell morphogenesis and NO signaling	in vitro	1.94874	0.0463016
K12573 ribonuclease R EC 3 1	in vitro	1.94516	0.0495346
K09800 hypothetical protein	in vitro	1.9426	0.036904
K01271 X Pro dipeptidase	in vitro	1.93721	0.0495346
K14170 chorismate mutase prephenate dehydratase EC 5 4 99 5 4 2 1 51	in vitro	1.93522	0.0495346
K01579 aspartate 1 decarboxylase EC 4 1 1 11	in vitro	1.92544	0.0463016
K06447 succinylglutamic semialdehyde dehydrogenase EC 1 2 1 71	in vitro	1.92422	0.0495346
K03671 thioredoxin 1	in vitro	1.9227	0.0463016
K01867 tryptophanyl tRNA synthetase EC 6 1 1 2	in vitro	1.92144	0.0495346
K07660 two component system OmpR family response regulator PhoP	in vitro	1.92058	0.0495346
K19302 undecaprenyl diphosphatase EC 3 6 1 27	in vitro	1.91835	0.0463016
K06891 ATP dependent Clp protease adaptor protein ClpS	in vitro	1.91417	0.0495346
K00793 riboflavin synthase EC 2 5 1 9	in vitro	1.91117	0.0463016
K11923 MerR family transcriptional regulator copper efflux regulator	in vitro	1.9108	0.0463016
K00604 methionyl tRNA formyltransferase EC 2 1 2 9	in vitro	1.90745	0.0495346
K00287 dihydrofolate reductase EC 1 5 1 3	in vitro	1.90393	0.0463016
K03673 thiol disulfide interchange protein DsbA	in vitro	1.90382	0.0463016
K05997 Fe S cluster assembly protein SufA	in vitro	1.90081	0.0463016
K00031 isocitrate dehydrogenase EC 1 1 1 42	in vitro	1.9007	0.0495346
K02523 octaprenyl diphosphate synthase EC 2 5 1 90	in vitro	1.88855	0.0495346
K09900 hypothetical protein	in vitro	1.8884	0.0463016
K05596 LysR family transcriptional regulator chromosome initiation	in vitro	1.87733	0.0463016
K09767 hypothetical protein	in vitro	1.86843	0.0495346
K10805 acyl CoA thioesterase II EC 3 1 2	in vitro	1.86035	0.0495346
K10806 acyl CoA thioesterase YciA EC 3 1 2	in vitro	1.84772	0.0463016
K01872 alanyl tRNA synthetase EC 6 1 1 7	in vitro	1.82993	0.0495346
K01682 aconitate hydratase 2 2 methylisocitrate dehydratase EC 4 2 1 3 4 2 1 99	in vitro	1.8289	0.0495346
K01091 phosphoglycolate phosphatase EC 3 1 3 18	in vitro	1.81709	0.0495346
K03531 cell division protein FtsZ	in vitro	1.79545	0.036904
K03737 pyruvate ferredoxin flavodoxin oxidoreductase EC 1 2 7 1 1 2 7	in vitro	1.78822	0.0495346
K00344 NADPH2 quinone reductase	in vitro	1.78578	0.0495346
K03695 ATP dependent Clp protease ATP binding subunit ClpB	in vitro	1.77315	0.0495346
K00380 sulfite reductase NADPH flavoprotein alpha component EC 1 8 1 2	in vitro	1.76433	0.0495346
K03561 biopolymer transport protein ExbB	in vitro	1.7598	0.0463016
K01489 cytidine deaminase EC 3 5 4 5	in vitro	1.75863	0.0463016
K03720 TrpR family transcriptional regulator trp operon repressor	in vitro	1.74224	0.0463016
K07460 putative endonuclease	in vitro	1.73909	0.0463016
K09982 hypothetical protein	in vitro	1.7364	0.0463016
K09712 hypothetical protein	in vitro	1.70463	0.0463016
K06189 magnesium and cobalt transporter	in vitro	1.70122	0.0463016
K03551 holliday junction DNA helicase RuvB EC 3 6 4 12	in vitro	1.68407	0.0495346
K03335 inosose dehydratase EC 4 2 1 44	in vitro	1.68397	0.036904
K07171 NO NAME	in vitro	1.66601	0.0463016
K00230 menaquinone dependent protoporphyrinogen oxidase EC 1 3 5 3	in vitro	1.6659	0.0495346
K18778 NO NAME	in vitro	1.65819	0.0463016
K13637 NO NAME	in vitro	1.63308	0.0495346
K02062 thiamine transport system ATP binding protein	in vitro	1.62489	0.036904
K04085 tRNA 2 thiouridine synthesizing protein A EC 2 8 1	in vitro	1.59906	0.0463016
K12941 NO NAME	in vitro	1.59881	0.0463016
K01246 DNA 3 methyladenine glycosylase I EC 3 2 2 20	in vitro	1.58211	0.0463016
K09862 hypothetical protein	in vitro	1.57302	0.036904
K06131 cardiolipin synthase A B EC 2 7 8	in vitro	1.56	0.036904
K09791 hypothetical protein	in vitro	1.55694	0.036904
K01725 cyanate lyase EC 4 2 1 104	in vitro	1.54852	0.036904
K11940 heat shock protein HspQ	in vitro	1.53532	0.036904
K16347 NO NAME	in vitro	1.53393	0.036904
K07339 hypothetical protein	in vitro	1.53065	0.036904
K09131 hypothetical protein	in vitro	1.52158	0.0463016
K18974 dihydropteroate synthase type 1 EC 2 5 1 15	in vitro	1.4785	0.036904
K00117 quinoprotein glucose dehydrogenase EC 1 1 5 2	in vitro	1.46254	0.0495346
K01613 phosphatidylserine decarboxylase EC 4 1 1 65	in vitro	1.38705	0.036904
K09801 hypothetical protein	in vitro	1.38306	0.036904
K06908 NO NAME	in vitro	1.36551	0.036904
K12058 conjugal transfer mating pair stabilization protein TraN	in vitro	1.3442	0.036904
K03154 sulfur carrier protein	in vitro	1.34382	0.036904
K09911 hypothetical protein	in vitro	1.31002	0.036904
K10678 nitroreductase EC 1	in vitro	1.30769	0.036904
K03527 4 hydroxy 3 methylbut 2 en 1 yl diphosphate reductase EC 1 17 7 4	in vitro	1.24798	0.0463016
K18921 NO NAME	in vitro	1.23525	0.036904
K13497 anthranilate synthase phosphoribosyltransferase EC 4 1 3 27 2 4 2 18	in vitro	1.23502	0.0463016
K03612 electron transport complex protein RnfG	in vitro	1.22288	0.0463016
K00979 3 deoxy manno octulosonate cytidylyltransferase CMP KDO synthetase EC 2 7 7 38	in vitro	1.21754	0.0463016
K03687 molecular chaperone GrpE	in vitro	1.21086	0.036904
K08680 2 succinyl 6 hydroxy 2 4 cyclohexadiene 1 carboxylate synthase EC 4 2 99 20	in vitro	1.15984	0.036904
K09458 3 oxoacyl acyl carrier protein synthase II EC 2 3 1 179	in vitro	1.15041	0.036904
K11739 bacteriophage N4 adsorption protein A	in vitro	1.12327	0.036904
K03892 ArsR family transcriptional regulator	in vitro	1.0655	0.036904
K02621 topoisomerase IV subunit A	in vitro	1.06528	0.0463016
K03082 hexulose 6 phosphate isomerase EC 5	in vitro	1.00794	0.036904
K11920 AraC family transcriptional regulator	in vitro	0.976969	0.036904
K16088 NO NAME	in vitro	0.941851	0.036904
K15833 NO NAME	in vitro	0.867107	0.036904
K14393 NO NAME	in vitro	0.861664	0.036904
K18476 NO NAME	in vitro	0.743998	0.036904
K02822 PTS system ascorbate specific IIB component EC 2 7 1 194	in vitro	0.690286	0.036904
K18698 beta lactamase class A TEM EC 3 5 2 6	daf-2	4.92388	0.0495346
K01190 beta galactosidase EC 3 2 1 23	daf-2	3.92598	0.0495346
K19271 NO NAME	daf-2	3.58007	0.036904
K07483 transposase	daf-2	3.13419	0.0495346
K08151 MFS transporter DHA1 family tetracycline resistance protein	daf-2	3.10803	0.0495346
K01250 pyrimidine specific ribonucleoside hydrolase	daf-2	3.10047	0.0495346
K07497 putative transposase	daf-2	3.02561	0.0495346
K07481 transposase IS5 family	daf-2	2.97278	0.0495346
K14059 NO NAME	daf-2	2.9119	0.0495346
K11201 PTS system fructose specific IIA like component	daf-2	2.88593	0.0495346
K07347 outer membrane usher protein	daf-2	2.88364	0.0495346
K04477 PHP family protein	daf-2	2.83829	0.0495346
K08303 putative protease EC 3 4	daf-2	2.78007	0.0495346
K11189 phosphocarrier protein	daf-2	2.77887	0.0495346
K19335 NO NAME	daf-2	2.77026	0.0495346
K01433 formyltetrahydrofolate deformylase EC 3 5 1 10	daf-2	2.75545	0.0495346
K11202 PTS system fructose specific IIB like component	daf-2	2.73677	0.0495346
K09858 SEC C motif domain protein	daf-2	2.73353	0.0495346
K18842 NO NAME	daf-2	2.7304	0.036904
K18838 NO NAME	daf-2	2.71542	0.0495346
K08483 phosphotransferase system enzyme I PtsI EC 2 7 3 9	daf-2	2.71392	0.0495346
K19166 NO NAME	daf-2	2.69369	0.0495346
K12262 cytochrome b561	daf-2	2.68977	0.0495346
K02457 general secretion pathway protein H	daf-2	2.687	0.0495346
K18837 NO NAME	daf-2	2.67772	0.0495346
K06867 NO NAME	daf-2	2.67068	0.0495346
K00247 fumarate reductase subunit D	daf-2	2.66163	0.0495346
K11264 methylmalonyl CoA decarboxylase EC 4 1 1 41	daf-2	2.64122	0.0495346
K04069 pyruvate formate lyase activating enzyme	daf-2	2.6384	0.0495346
K13283 NO NAME	daf-2	2.63589	0.0495346
K07357 type 1 fimbriae regulatory protein FimB	daf-2	2.63134	0.0495346
K11746 glutathione regulated potassium efflux system ancillary protein KefF	daf-2	2.61941	0.0495346
K03292 glycoside pentoside hexuronide cation symporter GPH family	daf-2	2.61388	0.0495346
K15830 NO NAME	daf-2	2.6101	0.0495346
K18702 NO NAME	daf-2	2.6092	0.0495346
K02450 general secretion pathway protein A	daf-2	2.6048	0.0495346
K14587 NO NAME	daf-2	2.59849	0.0495346
K07283 putative salt induced outer membrane protein	daf-2	2.58432	0.0495346
K01070 S formylglutathione hydrolase EC 3 1 2 12	daf-2	2.57901	0.0495346
K02016 iron complex transport system substrate binding protein	daf-2	2.57677	0.0495346
K07126 NO NAME	daf-2	2.57666	0.0495346
K07490 ferrous iron transport protein C	daf-2	2.57583	0.0495346
K08369 MFS transporter putative metabolite H symporter	daf-2	2.57583	0.0495346
K01223 6 phospho beta glucosidase EC 3 2 1 86	daf-2	2.57524	0.0495346
K01666 4 hydroxy 2 oxovalerate aldolase EC 4 1 3 39	daf-2	2.56888	0.0495346
K02680 prepilin peptidase dependent protein B	daf-2	2.56336	0.0495346
K11474 GntR family transcriptional regulator glc operon transcriptional	daf-2	2.5595	0.0495346
K09978 hypothetical protein	daf-2	2.55175	0.0495346
K14348 NO NAME	daf-2	2.55012	0.0495346
K11075 putrescine transport system permease protein	daf-2	2.54254	0.0495346
K07246 tartrate dehydrogenase decarboxylase D malate dehydrogenase EC 1 1 1 93 4 1 1 73 1 1 1 83	daf-2	2.54161	0.0495346
K06214 curli production assembly transport component CsgG	daf-2	2.53964	0.0495346
K00540 NO NAME	daf-2	2.53817	0.0495346
K03756 putrescine ornithine antiporter	daf-2	2.53769	0.0495346
K06946 NO NAME	daf-2	2.53613	0.0495346
K03498 trk system potassium uptake protein TrkH	daf-2	2.52851	0.0495346
K03424 TatD DNase family protein	daf-2	2.52743	0.0495346
K02773 PTS system galactitol specific IIA component EC 2 7 1 200	daf-2	2.5198	0.0495346
K02015 iron complex transport system permease protein	daf-2	2.51951	0.0495346
K07024 NO NAME	daf-2	2.51724	0.0495346
K07799 membrane fusion protein multidrug efflux system	daf-2	2.51314	0.0495346
K07448 restriction system protein	daf-2	2.5112	0.0495346
K08169 MFS transporter DHA2 family multidrug resistance protein	daf-2	2.51018	0.0495346
K01448 N acetylmuramoyl L alanine amidase EC 3 5 1 28	daf-2	2.50834	0.0495346
K02317 DNA replication protein DnaT	daf-2	2.50137	0.0495346
K00094 galactitol 1 phosphate 5 dehydrogenase EC 1 1 1 251	daf-2	2.49968	0.0495346
K00297 methylenetetrahydrofolate reductase NADPH EC 1 5 1 20	daf-2	2.49913	0.0495346
K07308 anaerobic dimethyl sulfoxide reductase subunit C DMSO reductase anchor subunit	daf-2	2.49364	0.0495346
K08319 putative dehydrogenase	daf-2	2.49301	0.0495346
K09907 hypothetical protein	daf-2	2.49289	0.0495346
K13938 dihydromonapterin reductase dihydrofolate reductase EC 1 5 1 1 5 1 3	daf-2	2.4912	0.0495346
K10124 carbohydrate specific outer membrane porin	daf-2	2.49053	0.0495346
K15553 sulfonate transport system substrate binding protein	daf-2	2.49001	0.0495346
K00065 2 deoxy D gluconate 3 dehydrogenase EC 1 1 1 125	daf-2	2.4868	0.0495346
K00946 thiamine monophosphate kinase EC 2 7 4 16	daf-2	2.48466	0.0495346
K03077 L ribulose 5 phosphate 4 epimerase EC 5 1 3 4	daf-2	2.48396	0.0495346
K06282 hydrogenase small subunit EC 1 12 99 6	daf-2	2.48262	0.0495346
K00656 formate C acetyltransferase EC 2 3 1 54	daf-2	2.48212	0.0495346
K00240 succinate dehydrogenase fumarate reductase iron sulfur subunit EC 1 3 5 1 1 3 5 4	daf-2	2.48116	0.0495346
K09808 lipoprotein releasing system permease protein	daf-2	2.47749	0.0495346
K12529 putative selenate reductase FAD binding subunit	daf-2	2.47487	0.0495346
K03825 putative acetyltransferase	daf-2	2.46979	0.0495346
K02529 LacI family transcriptional regulator	daf-2	2.46763	0.0495346
K00884 N acetylglucosamine kinase EC 2 7 1 59	daf-2	2.46741	0.0495346
K02462 general secretion pathway protein M	daf-2	2.46033	0.0495346
K09971 general L amino acid transport system permease protein	daf-2	2.45939	0.0495346
K02057 simple sugar transport system permease protein	daf-2	2.45933	0.0495346
K02783 PTS system glucitol sorbitol specific IIC component	daf-2	2.45681	0.0495346
K05245 L carnitine gamma butyrobetaine antiporter	daf-2	2.45624	0.0495346
K06920 7 cyano 7 deazaguanine synthase EC 6 3 4 20	daf-2	2.4551	0.0495346
K02454 general secretion pathway protein E	daf-2	2.45172	0.0495346
K03299 gluconate H symporter GntP family	daf-2	2.45106	0.0495346
K08218 MFS transporter PAT family beta lactamase induction signal transducer AmpG	daf-2	2.45022	0.0495346
K18138 multidrug efflux pump	daf-2	2.44884	0.0495346
K05875 methyl accepting chemotaxis protein II aspartate sensor receptor	daf-2	2.44634	0.0495346
K00690 sucrose phosphorylase EC 2 4 1 7	daf-2	2.44618	0.0495346
K04046 hypothetical chaperone protein	daf-2	2.4449	0.0495346
K18471 methylglyoxal reductase EC 1 1 1	daf-2	2.4445	0.0495346
K03836 low affinity tryptophan permease	daf-2	2.44095	0.0495346
K08682 acyl carrier protein phosphodiesterase EC 3 1 4 14	daf-2	2.43804	0.0495346
K06858 vitamin B12 transport system substrate binding protein	daf-2	2.43777	0.0495346
K06910 NO NAME	daf-2	2.43451	0.0495346
K04067 primosomal replication protein N	daf-2	2.43394	0.0495346
K07709 two component system NtrC family sensor histidine kinase HydH EC 2 7 13 3	daf-2	2.43196	0.0495346
K02169 malonyl CoA O methyltransferase EC 2 1 1 197	daf-2	2.4318	0.0495346
K06901 putative MFS transporter AGZA family xanthine uracil permease	daf-2	2.42955	0.0495346
K11066 N acetylmuramoyl L alanine amidase	daf-2	2.42862	0.0495346
K05541 tRNA dihydrouridine synthase C	daf-2	2.4134	0.0495346
K07289 AsmA protein	daf-2	2.41081	0.0495346
K01626 3 deoxy 7 phosphoheptulonate synthase EC 2 5 1 54	daf-2	2.41044	0.0495346
K11203 PTS system fructose specific IIC like component	daf-2	2.40943	0.0495346
K02054 putative spermidine putrescine transport system permease protein	daf-2	2.40839	0.0495346
K04018 formate dependent nitrite reductase complex NrfG subunit	daf-2	2.40779	0.0495346
K00371 nitrate reductase nitrite oxidoreductase beta subunit EC 1 7 5 1 1 7 99 4	daf-2	2.40626	0.0495346
K03291 MFS transporter SET family sugar efflux transporter	daf-2	2.40584	0.0495346
K02035 peptide nickel transport system substrate binding protein	daf-2	2.40502	0.0495346
K05879 dihydroxyacetone kinase C terminal domain EC 2 7 1	daf-2	2.40397	0.0495346
K02477 two component system LytT family response regulator	daf-2	2.40325	0.0495346
K01185 lysozyme	daf-2	2.40261	0.0495346
K02452 general secretion pathway protein C	daf-2	2.40206	0.0495346
K04336 curli production protein	daf-2	2.40014	0.0495346
K14744 NO NAME	daf-2	2.39864	0.0495346
K03148 sulfur carrier protein ThiS adenylyltransferase EC 2 7 7 73	daf-2	2.38749	0.0495346
K00373 nitrate reductase delta subunit	daf-2	2.38572	0.0495346
K17247 NO NAME	daf-2	2.37993	0.0495346
K03752 molybdopterin guanine dinucleotide biosynthesis protein A	daf-2	2.37928	0.0495346
K02000 glycine betaine proline transport system ATP binding protein EC 3 6 3 32	daf-2	2.37752	0.0495346
K13655 NO NAME	daf-2	2.37657	0.0495346
K00048 lactaldehyde reductase EC 1 1 1 77	daf-2	2.37283	0.0463016
K10539 L arabinose transport system ATP binding protein EC 3 6 3 17	daf-2	2.37108	0.0495346
K04759 ferrous iron transport protein B	daf-2	2.36986	0.0495346
K00563 rRNA guanine N1 methyltransferase	daf-2	2.36821	0.0495346
K01993 HlyD family secretion protein	daf-2	2.36814	0.0495346
K08354 thiosulfate reductase cytochrome b subunit	daf-2	2.3634	0.0495346
K00876 uridine kinase EC 2 7 1 48	daf-2	2.36337	0.0495346
K07273 lysozyme	daf-2	2.3623	0.0495346
K03648 uracil DNA glycosylase EC 3 2 2 27	daf-2	2.36091	0.0495346
K02032 peptide nickel transport system ATP binding protein	daf-2	2.35956	0.0495346
K02411 flagellar assembly protein FliH	daf-2	2.35674	0.0495346
K01628 L fuculose phosphate aldolase EC 4 1 2 17	daf-2	2.35557	0.0495346
K00374 nitrate reductase gamma subunit EC 1 7 5 1 1 7 99 4	daf-2	2.35438	0.0495346
K01256 aminopeptidase N EC 3 4 11 2	daf-2	2.34679	0.0495346
K07592 LysR family transcriptional regulator tdc operon transcriptional	daf-2	2.34667	0.0495346
K03305 proton dependent oligopeptide transporter POT family	daf-2	2.34646	0.0495346
K00362 nitrite reductase NADH large subunit EC 1 7 1 15	daf-2	2.33938	0.0495346
K07452 5 methylcytosine specific restriction enzyme B	daf-2	2.33718	0.0495346
K01751 diaminopropionate ammonia lyase	daf-2	2.33553	0.0495346
K00970 poly A polymerase EC 2 7 7 19	daf-2	2.33534	0.0495346
K02495 oxygen independent coproporphyrinogen III oxidase EC 1 3 99 22	daf-2	2.33471	0.0495346
K03855 ferredoxin like protein	daf-2	2.33465	0.0495346
K11106 L tartrate succinate antiporter	daf-2	2.33435	0.0495346
K02386 flagella basal body P ring formation protein FlgA	daf-2	2.32912	0.0495346
K07667 two component system OmpR family KDP operon response regulator KdpE	daf-2	2.32872	0.0495346
K02478 two component system LytT family sensor kinase	daf-2	2.32795	0.0495346
K03834 tyrosine specific transport protein	daf-2	2.32202	0.0495346
K03303 lactate transporter LctP family	daf-2	2.31572	0.0495346
K04015 formate dependent nitrate reductase complex transmembrane protein	daf-2	2.31466	0.0495346
K16692 NO NAME	daf-2	2.31395	0.0495346
K02782 PTS system glucitol sorbitol specific IIB component EC 2 7 1 198	daf-2	2.31318	0.0495346
K08281 nicotinamidase pyrazinamidase EC 3 5 1 19 3 5 1	daf-2	2.31146	0.0495346
K17761 succinate semialdehyde dehydrogenase mitochondrial EC 1 2 1 24	daf-2	2.30933	0.0495346
K01460 glutathionylspermidine amidase synthetase EC 3 5 1 78 6 3 1 8	daf-2	2.30385	0.0495346
K01222 6 phospho beta glucosidase EC 3 2 1 86	daf-2	2.30265	0.0495346
K04026 ethanolamine utilization protein EutL	daf-2	2.2999	0.0495346
K06871 NO NAME	daf-2	2.29698	0.0495346
K07127 5 hydroxyisourate hydrolase EC 3 5 2 17	daf-2	2.29695	0.0495346
K07657 two component system OmpR family phosphate regulon response regulator PhoB	daf-2	2.29592	0.0495346
K10975 allantoin permease	daf-2	2.29589	0.0495346
K02507 protein transport protein HofQ	daf-2	2.29458	0.0495346
K03587 cell division protein FtsI penicillin binding protein 3	daf-2	2.29456	0.0495346
K00014 shikimate dehydrogenase EC 1 1 1 25	daf-2	2.29353	0.0495346
K02033 peptide nickel transport system permease protein	daf-2	2.29278	0.0495346
K02852 UDP N acetyl D mannosaminuronic acid transferase	daf-2	2.29254	0.0495346
K14414 NO NAME	daf-2	2.29135	0.0495346
K03501 glucose inhibited division protein B	daf-2	2.29008	0.0495346
K00879 L fuculokinase EC 2 7 1 51	daf-2	2.28925	0.0495346
K01546 K transporting ATPase ATPase A chain EC 3 6 3 12	daf-2	2.28724	0.0495346
K05522 endonuclease VIII EC 3 2 2 4 2 99 18	daf-2	2.28217	0.0495346
K03150 2 iminoacetate synthase EC 4 1 99 19	daf-2	2.281	0.0495346
K01000 phospho N acetylmuramoyl pentapeptide transferase EC 2 7 8 13	daf-2	2.28055	0.0495346
K07663 two component system OmpR family catabolic regulation response regulator CreB	daf-2	2.2799	0.0495346
K02405 RNA polymerase sigma factor for flagellar operon FliA	daf-2	2.27152	0.036904
K03293 amino acid transporter AAT family	daf-2	2.27095	0.0495346
K19230 cationic peptide transport system ATP binding protein	daf-2	2.2688	0.0495346
K00925 acetate kinase EC 2 7 2 1	daf-2	2.26689	0.0495346
K03304 tellurite resistance dicarboxylate transporter TDT family	daf-2	2.26586	0.0495346
K03475 PTS system ascorbate specific IIC component	daf-2	2.26524	0.0495346
K07771 two component system OmpR family response regulator BasR	daf-2	2.2643	0.0495346
K08138 MFS transporter SP family xylose H symportor	daf-2	2.26381	0.0495346
K03735 ethanolamine ammonia lyase large subunit EC 4 3 1 7	daf-2	2.26296	0.0495346
K02390 flagellar hook protein FlgE	daf-2	2.26206	0.0495346
K11199 PTS system 2 O A mannosyl D glycerate specific IIB component EC 2 7 1 195	daf-2	2.26194	0.0495346
K13629 NO NAME	daf-2	2.26079	0.0495346
K02381 FdrA protein	daf-2	2.2594	0.0495346
K12972 glyoxylate hydroxypyruvate reductase A EC 1 1 1 79 1 1 1 81	daf-2	2.25881	0.0495346
K12973 lipid IVA palmitoyltransferase EC 2 3 1 251	daf-2	2.25721	0.0495346
K06157 Gnt II system L idonate transporter	daf-2	2.25698	0.0495346
K00138 aldehyde dehydrogenase EC 1 2 1	daf-2	2.25686	0.0495346
K02856 L rhamnose H transport protein	daf-2	2.25628	0.0495346
K02013 iron complex transport system ATP binding protein EC 3 6 3 34	daf-2	2.25354	0.0495346
K11200 PTS system 2 O A mannosyl D glycerate specific IIC component	daf-2	2.25094	0.0495346
K03688 ubiquinone biosynthesis protein	daf-2	2.25078	0.0495346
K12369 dipeptide transport system permease protein	daf-2	2.25038	0.0495346
K15524 NO NAME	daf-2	2.24979	0.0495346
K00655 1 acyl sn glycerol 3 phosphate acyltransferase EC 2 3 1 51	daf-2	2.24921	0.0495346
K00674 2 3 4 5 tetrahydropyridine 2 carboxylate N succinyltransferase EC 2 3 1 117	daf-2	2.24883	0.0495346
K01534 Zn2 exporting ATPase	daf-2	2.24679	0.0495346
K03808 paraquat inducible protein A	daf-2	2.24657	0.0495346
K03924 MoxR like ATPase	daf-2	2.243	0.0495346
K05939 acyl acyl carrier protein phospholipid O acyltransferase long chain fatty acid acyl carrier protein ligase EC 2 3 1 40 6 2 1 20	daf-2	2.24242	0.0495346
K02485 two component system unclassified family response regulator	daf-2	2.24083	0.0495346
K10110 maltose maltodextrin transport system permease protein	daf-2	2.24022	0.0495346
K02058 simple sugar transport system substrate binding protein	daf-2	2.2392	0.0495346
K01903 succinyl CoA synthetase beta subunit EC 6 2 1 5	daf-2	2.23837	0.0495346
K03757 cadaverine lysine antiporter	daf-2	2.23651	0.0495346
K12700 NO NAME	daf-2	2.23346	0.0495346
K01187 alpha glucosidase EC 3 2 1 20	daf-2	2.23335	0.0495346
K07806 UDP 4 amino 4 deoxy L arabinose oxoglutarate aminotransferase EC 2 6 1 87	daf-2	2.23321	0.0495346
K07782 LuxR family transcriptional regulator quorum sensing system regulator SdiA	daf-2	2.23042	0.036904
K08309 soluble lytic murein transglycosylase	daf-2	2.22937	0.0495346
K08350 formate dehydrogenase N gamma subunit	daf-2	2.22932	0.0495346
K11198 PTS system 2 O A mannosyl D glycerate specific IIA component EC 2 7 1 195	daf-2	2.22864	0.0495346
K02563 UDP N acetylglucosamine N acetylmuramyl pentapeptide pyrophosphoryl undecaprenol N acetylglucosamine transferase EC 2 4 1 227	daf-2	2.22814	0.0495346
K04652 hydrogenase nickel incorporation protein HypB	daf-2	2.22428	0.0495346
K19221 cob I alamin adenosyltransferase EC 2 5 1 17	daf-2	2.22369	0.0495346
K07792 anaerobic C4 dicarboxylate transporter DcuB	daf-2	2.22253	0.0495346
K13888 NO NAME	daf-2	2.22215	0.0495346
K01676 fumarate hydratase class I EC 4 2 1 2	daf-2	2.22191	0.0495346
K00855 phosphoribulokinase EC 2 7 1 19	daf-2	2.22188	0.0495346
K01838 beta phosphoglucomutase EC 5 4 2 6	daf-2	2.2204	0.0495346
K10716 voltage gated potassium channel	daf-2	2.22025	0.0495346
K00370 nitrate reductase nitrite oxidoreductase alpha subunit EC 1 7 5 1 1 7 99 4	daf-2	2.21988	0.0495346
K03426 NAD diphosphatase EC 3 6 1 22	daf-2	2.21932	0.0495346
K04083 molecular chaperone Hsp33	daf-2	2.21765	0.0495346
K00758 thymidine phosphorylase EC 2 4 2 4	daf-2	2.21754	0.0495346
K01639 N acetylneuraminate lyase EC 4 1 3 3	daf-2	2.21712	0.0495346
K03753 molybdopterin guanine dinucleotide biosynthesis protein B	daf-2	2.21693	0.0495346
K00041 tagaturonate reductase EC 1 1 1 58	daf-2	2.21517	0.0495346
K00556 tRNA guanosine 2 O methyltransferase	daf-2	2.21483	0.0495346
K04045 molecular chaperone HscC	daf-2	2.21482	0.0495346
K00796 dihydropteroate synthase EC 2 5 1 15	daf-2	2.21409	0.0495346
K03811 nicotinamide mononucleotide transporter	daf-2	2.21217	0.0495346
K12264 anaerobic nitric oxide reductase flavorubredoxin	daf-2	2.21075	0.0495346
K06942 NO NAME	daf-2	2.2107	0.0495346
K07674 two component system NarL family nitrate nitrite sensor histidine kinase NarQ EC 2 7 13 3	daf-2	2.21001	0.0495346
K07648 two component system OmpR family aerobic respiration control sensor histidine kinase ArcB EC 2 7 13 3	daf-2	2.20849	0.0495346
K03549 KUP system potassium uptake protein	daf-2	2.20793	0.0495346
K08223 MFS transporter FSR family fosmidomycin resistance protein	daf-2	2.20644	0.0495346
K09906 hypothetical protein	daf-2	2.2064	0.0495346
K07085 NO NAME	daf-2	2.20545	0.0495346
K05877 methyl accepting chemotaxis protein IV peptide sensor receptor	daf-2	2.20532	0.0495346
K16264 NO NAME	daf-2	2.2039	0.0495346
K03614 electron transport complex protein RnfD	daf-2	2.19923	0.0495346
K01012 biotin synthase EC 2 8 1 6	daf-2	2.19909	0.0495346
K01784 UDP glucose 4 epimerase EC 5 1 3 2	daf-2	2.19787	0.0495346
K01582 lysine decarboxylase EC 4 1 1 18	daf-2	2.19451	0.0495346
K19147 NO NAME	daf-2	2.19426	0.0495346
K07025 putative hydrolase of the HAD superfamily	daf-2	2.1941	0.0495346
K07568 S adenosylmethionine tRNA ribosyltransferase isomerase	daf-2	2.19375	0.0495346
K02775 PTS system galactitol specific IIC component	daf-2	2.19311	0.0495346
K07749 formyl CoA transferase	daf-2	2.19003	0.0495346
K02182 crotonobetaine carnitine CoA ligase	daf-2	2.1873	0.0495346
K01690 phosphogluconate dehydratase EC 4 2 1 12	daf-2	2.18665	0.0495346
K07588 LAO AO transport system kinase	daf-2	2.18644	0.0495346
K03669 membrane glycosyltransferase	daf-2	2.18638	0.0495346
K03070 preprotein translocase subunit SecA	daf-2	2.1853	0.0495346
K05874 methyl accepting chemotaxis protein I serine sensor receptor	daf-2	2.1841	0.0495346
K00097 4 hydroxythreonine 4 phosphate dehydrogenase EC 1 1 1 262	daf-2	2.18259	0.0495346
K02669 twitching motility protein PilT	daf-2	2.18197	0.0495346
K02521 LysR family transcriptional regulator positive regulator for ilvC	daf-2	2.17983	0.0495346
K18765 NO NAME	daf-2	2.17954	0.0495346
K01207 beta N acetylhexosaminidase EC 3 2 1 52	daf-2	2.1762	0.0495346
K02753 PTS system beta glucoside arbutin salicin cellobiose specific IIC component	daf-2	2.17569	0.0495346
K00040 fructuronate reductase EC 1 1 1 57	daf-2	2.17401	0.0495346
K03317 concentrative nucleoside transporter CNT family	daf-2	2.17236	0.0495346
K10557 AI 2 transport system permease protein	daf-2	2.17232	0.0495346
K01812 glucuronate isomerase EC 5 3 1 12	daf-2	2.17191	0.0495346
K08641 D alanyl D alanine dipeptidase EC 3 4 13 22	daf-2	2.16985	0.0495346
K13735 adhesin invasin	daf-2	2.16945	0.0495346
K01815 4 deoxy L threo 5 hexosulose uronate ketol isomerase EC 5 3 1 17	daf-2	2.16757	0.0495346
K05539 tRNA dihydrouridine synthase A	daf-2	2.16712	0.0495346
K14052 NO NAME	daf-2	2.16688	0.0495346
K07780 AraC family transcriptional regulator transcriptional regulator required for anaerobic and stationary phase induction of genes	daf-2	2.16672	0.0495346
K05816 sn glycerol 3 phosphate transport system ATP binding protein EC 3 6 3 20	daf-2	2.16631	0.0495346
K02752 PTS system beta glucoside arbutin salicin cellobiose specific IIB component EC 2 7 1	daf-2	2.1653	0.0495346
K12687 antigen 43	daf-2	2.16299	0.0495346
K03414 chemotaxis protein CheZ	daf-2	2.16023	0.0495346
K05365 penicillin binding protein 1B EC 2 4 1 129 3 4	daf-2	2.15963	0.0495346
K16346 NO NAME	daf-2	2.15902	0.0495346
K05814 sn glycerol 3 phosphate transport system permease protein	daf-2	2.15829	0.0495346
K03385 nitrite reductase cytochrome c 552 EC 1 7 2 2	daf-2	2.15774	0.0495346
K03276 UDP glucose galactose glucosyl LPS alpha 1 2 glucosyl galactosyltransferase EC 2 4 1	daf-2	2.1575	0.036904
K06969 putative SAM dependent methyltransferase	daf-2	2.15704	0.0495346
K10551 D allose transport system ATP binding protein EC 3 6 3 17	daf-2	2.15677	0.0495346
K03601 exodeoxyribonuclease VII large subunit EC 3 1 11 6	daf-2	2.15199	0.0495346
K00928 aspartate kinase EC 2 7 2 4	daf-2	2.15114	0.0495346
K03324 phosphate Na symporter PNaS family	daf-2	2.15058	0.0495346
K03592 PmbA protein	daf-2	2.15002	0.0495346
K14588 NO NAME	daf-2	2.14901	0.0495346
K06211 HTH type transcriptional regulator transcriptional repressor of NAD biosynthesis genes EC 2 7 7 1 2 7 1 22	daf-2	2.1488	0.0495346
K05800 Lrp AsnC family transcriptional regulator	daf-2	2.14838	0.0495346
K03755 AraC family transcriptional regulator transcriptional activator of	daf-2	2.14792	0.0495346
K01265 methionyl aminopeptidase	daf-2	2.1479	0.0495346
K07165 transmembrane sensor	daf-2	2.14744	0.0495346
K09817 zinc transport system ATP binding protein EC 3 6 3	daf-2	2.1467	0.0495346
K07286 uncharacterized lipoprotein	daf-2	2.14468	0.0495346
K01130 arylsulfatase EC 3 1 6 1	daf-2	2.14437	0.0495346
K01138 NO NAME	daf-2	2.14332	0.0495346
K01911 O succinylbenzoic acid CoA ligase EC 6 2 1 26	daf-2	2.1424	0.0495346
K07552 MFS transporter DHA1 family bicyclomycin chloramphenicol	daf-2	2.14223	0.0495346
K01671 NO NAME	daf-2	2.14132	0.0495346
K03327 multidrug resistance protein MATE family	daf-2	2.14054	0.0495346
K15552 taurine transport system permease protein	daf-2	2.1395	0.0495346
K12582 NO NAME	daf-2	2.13912	0.0495346
K00123 formate dehydrogenase major subunit EC 1 2 1 2	daf-2	2.13886	0.0495346
K15460 NO NAME	daf-2	2.13523	0.0495346
K10011 UDP 4 amino 4 deoxy L arabinose formyltransferase UDP glucuronic acid dehydrogenase UDP 4 keto hexauronic acid decarboxylating EC 2 1 2 13 1 1 1 305	daf-2	2.13439	0.0495346
K09936 bacterial archaeal transporter family 2 protein	daf-2	2.13186	0.0495346
K07783 MFS transporter OPA family sugar phosphate sensor protein UhpC	daf-2	2.12624	0.0495346
K01818 L fucose D arabinose isomerase EC 5 3 1 25 5 3 1 3	daf-2	2.12513	0.0495346
K11191 PTS system N acetylmuramic acid specific IIB component EC 2 7 1 192	daf-2	2.12484	0.0495346
K01684 galactonate dehydratase EC 4 2 1 6	daf-2	2.12466	0.0495346
K11991 tRNA specific adenosine deaminase	daf-2	2.12321	0.0495346
K00991 2 C methyl D erythritol 4 phosphate cytidylyltransferase EC 2 7 7 60	daf-2	2.12183	0.0495346
K10549 D allose transport system substrate binding protein	daf-2	2.12144	0.0495346
K03110 fused signal recognition particle receptor	daf-2	2.11915	0.0495346
K12507 acyl CoA synthetase	daf-2	2.11833	0.0495346
K09023 aminoacrylate hydrolase EC 3 5 1	daf-2	2.11827	0.0495346
K05591 ATP independent RNA helicase DbpA	daf-2	2.11796	0.0495346
K13038 phosphopantothenoylcysteine decarboxylase phosphopantothenate cysteine ligase EC 4 1 1 36 6 3 2 5	daf-2	2.1163	0.0495346
K11735 GABA permease	daf-2	2.11493	0.0495346
K19236 L D transpeptidase YcfS	daf-2	2.11369	0.0495346
K10709 protein FrlC	daf-2	2.11365	0.0495346
K08289 phosphoribosylglycinamide formyltransferase 2 EC 2 1 2 2	daf-2	2.11208	0.0495346
K01708 galactarate dehydratase EC 4 2 1 42	daf-2	2.11144	0.0495346
K01179 endoglucanase EC 3 2 1 4	daf-2	2.10757	0.0495346
K09893 hypothetical protein	daf-2	2.10617	0.0495346
K03748 SanA protein	daf-2	2.10487	0.0495346
K03310 alanine or glycine cation symporter AGCS family	daf-2	2.09854	0.0495346
K10000 arginine transport system ATP binding protein EC 3 6 3	daf-2	2.09806	0.0495346
K12140 hydrogenase 4 component E	daf-2	2.09773	0.0495346
K11738 L asparagine permease	daf-2	2.09772	0.0495346
K11192 PTS system N acetylmuramic acid specific IIC component	daf-2	2.09632	0.0495346
K01910 citrate pro 3S lyase ligase EC 6 2 1 22	daf-2	2.09465	0.0495346
K01805 xylose isomerase EC 5 3 1 5	daf-2	2.09208	0.0495346
K03451 betaine carnitine transporter BCCT family	daf-2	2.09008	0.0495346
K16011 mannose 1 phosphate guanylyltransferase mannose 6 phosphate isomerase EC 2 7 7 13 5 3 1 8	daf-2	2.08565	0.0495346
K16091 NO NAME	daf-2	2.08558	0.0495346
K03524 BirA family transcriptional regulator biotin operon repressor biotin acetyl CoA carboxylase ligase EC 6 3 4 15	daf-2	2.08506	0.0495346
K07269 hypothetical protein	daf-2	2.08426	0.0495346
K07675 two component system NarL family sensor histidine kinase UhpB EC 2 7 13 3	daf-2	2.08422	0.0495346
K01719 uroporphyrinogen III synthase EC 4 2 1 75	daf-2	2.08396	0.0495346
K03307 solute Na symporter SSS family	daf-2	2.08382	0.0495346
K16140 NO NAME	daf-2	2.08303	0.0495346
K09181 hypothetical protein	daf-2	2.08258	0.0495346
K00865 glycerate 2 kinase EC 2 7 1 165	daf-2	2.07788	0.0495346
K02853 4 alpha L fucosyltransferase	daf-2	2.07753	0.0495346
K07278 outer membrane protein	daf-2	2.07122	0.0495346
K07106 N acetylmuramic acid 6 phosphate etherase EC 4 2 1 126	daf-2	2.06743	0.0495346
K03079 L ribulose 5 phosphate 3 epimerase EC 5 1 3 22	daf-2	2.06521	0.0495346
K03765 transcriptional activator of cad operon	daf-2	2.06392	0.0495346
K13926 NO NAME	daf-2	2.06216	0.0495346
K00116 malate dehydrogenase quinone EC 1 1 5 4	daf-2	2.06132	0.0495346
K01153 type I restriction enzyme R subunit	daf-2	2.05877	0.0495346
K01169 ribonuclease I enterobacter ribonuclease	daf-2	2.05704	0.0495346
K11104 melibiose permease	daf-2	2.05624	0.0495346
K02455 general secretion pathway protein F	daf-2	2.05194	0.0495346
K01042 L seryl tRNA Ser seleniumtransferase EC 2 9 1 1	daf-2	2.05138	0.0495346
K14155 cystathione beta lyase EC 4 4 1 8	daf-2	2.05069	0.0495346
K02397 flagellar hook associated protein 3 FlgL	daf-2	2.0499	0.0495346
K08173 MFS transporter MHS family metabolite H symporter	daf-2	2.04964	0.0495346
K01997 branched chain amino acid transport system permease protein	daf-2	2.04663	0.0495346
K16710 NO NAME	daf-2	2.04557	0.0495346
K05798 LysR family transcriptional regulator transcriptional activator for	daf-2	2.04483	0.0495346
K16345 NO NAME	daf-2	2.04358	0.0495346
K01687 dihydroxy acid dehydratase EC 4 2 1 9	daf-2	2.04319	0.0495346
K07646 two component system OmpR family sensor histidine kinase KdpD EC 2 7 13 3	daf-2	2.04312	0.0495346
K03212 RNA methyltransferase TrmA family	daf-2	2.0404	0.0495346
K02043 GntR family transcriptional regulator phosphonate transport system	daf-2	2.04012	0.0495346
K13954 alcohol dehydrogenase EC 1 1 1 1	daf-2	2.03832	0.0495346
K05847 osmoprotectant transport system ATP binding protein	daf-2	2.03776	0.0495346
K09786 hypothetical protein	daf-2	2.03577	0.0495346
K08298 crotonobetainyl CoA carnitine CoA transferase	daf-2	2.03068	0.0495346
K04655 hydrogenase expression formation protein HypE	daf-2	2.02982	0.0495346
K03407 two component system chemotaxis family sensor kinase CheA EC 2 7 13 3	daf-2	2.02922	0.0495346
K04023 ethanolamine transporter	daf-2	2.02733	0.0495346
K05790 lipopolysaccharide biosynthesis protein WzzE	daf-2	2.02566	0.0495346
K02052 putative spermidine putrescine transport system ATP binding protein	daf-2	2.02523	0.0495346
K03781 catalase EC 1 11 1 6	daf-2	2.02362	0.0495346
K07119 NO NAME	daf-2	2.02009	0.0495346
K19540 NO NAME	daf-2	2.0123	0.0495346
K01953 asparagine synthase glutamine hydrolysing EC 6 3 5 4	daf-2	2.01053	0.0495346
K09472 gamma glutamyl gamma aminobutyraldehyde dehydrogenase EC 1 2 1	daf-2	2.01027	0.0495346
K14682 amino acid N acetyltransferase EC 2 3 1 1	daf-2	2.00971	0.0495346
K08194 MFS transporter ACS family D galactonate transporter	daf-2	2.00947	0.0495346
K00606 3 methyl 2 oxobutanoate hydroxymethyltransferase EC 2 1 2 11	daf-2	2.00894	0.0495346
K01194 alpha alpha trehalase EC 3 2 1 28	daf-2	2.00548	0.0495346
K03566 LysR family transcriptional regulator glycine cleavage system	daf-2	2.00419	0.0495346
K02100 MFS transporter SP family arabinose H symporter	daf-2	2.00404	0.0495346
K00087 xanthine dehydrogenase molybdenum binding subunit EC 1 17 1 4	daf-2	2.00378	0.0495346
K08162 MFS transporter DHA1 family multidrug resistance protein	daf-2	2.00146	0.0495346
K01755 argininosuccinate lyase EC 4 3 2 1	daf-2	2.00125	0.0495346
K08305 membrane bound lytic murein transglycosylase B	daf-2	2.00014	0.0495346
K07713 two component system NtrC family response regulator HydG	daf-2	1.99918	0.0495346
K04485 DNA repair protein RadA Sms	daf-2	1.9987	0.0495346
K11935 biofilm PGA synthesis protein PgaA	daf-2	1.9982	0.0495346
K06143 inner membrane protein	daf-2	1.99808	0.0495346
K16052 NO NAME	daf-2	1.99807	0.0495346
K03281 chloride channel protein CIC family	daf-2	1.99786	0.0495346
K07154 NO NAME	daf-2	1.99674	0.0495346
K18140 NO NAME	daf-2	1.99593	0.0495346
K12146 hydrogenase 4 transcriptional activator	daf-2	1.99585	0.0495346
K09773 hypothetical protein	daf-2	1.99502	0.0495346
K11936 biofilm PGA synthesis N glycosyltransferase PgaC	daf-2	1.99392	0.0495346
K02484 two component system OmpR family sensor kinase	daf-2	1.99072	0.0495346
K02027 multiple sugar transport system substrate binding protein	daf-2	1.98799	0.0495346
K01584 arginine decarboxylase EC 4 1 1 19	daf-2	1.98493	0.0495346
K02618 oxepin CoA hydrolase 3 oxo 5 6 dehydrosuberyl CoA semialdehyde dehydrogenase EC 3 3 2 12 1 2 1 91	daf-2	1.98389	0.036904
K18531 NO NAME	daf-2	1.97923	0.0495346
K00112 glycerol 3 phosphate dehydrogenase subunit B EC 1 1 5 3	daf-2	1.97703	0.0495346
K07186 membrane protein	daf-2	1.97654	0.0495346
K14051 cyclic di GMP phosphodiesterase Gmr EC 3 1 4 52	daf-2	1.97571	0.0495346
K02846 N methyl L tryptophan oxidase	daf-2	1.97167	0.0495346
K02799 PTS system mannitol specific IIB component EC 2 7 1 197	daf-2	1.96667	0.0495346
K03106 signal recognition particle subunit SRP54 EC 3 6 5 4	daf-2	1.96531	0.0495346
K09456 putative acyl CoA dehydrogenase	daf-2	1.96299	0.0495346
K00029 malate dehydrogenase oxaloacetate decarboxylating NADP EC 1 1 1 40	daf-2	1.96107	0.0495346
K07647 two component system OmpR family sensor histidine kinase TorS EC 2 7 13 3	daf-2	1.961	0.0495346
K02800 PTS system mannitol specific IIC component	daf-2	1.96082	0.0495346
K12528 putative selenate reductase molybdopterin binding subunit	daf-2	1.95999	0.0495346
K00027 malate dehydrogenase oxaloacetate decarboxylating EC 1 1 1 38	daf-2	1.95698	0.0495346
K02020 molybdate transport system substrate binding protein	daf-2	1.95257	0.0495346
K06164 alpha D ribose 1 methylphosphonate 5 triphosphate synthase subunit PhnI EC 2 7 8 37	daf-2	1.95253	0.0495346
K06175 tRNA pseudouridine synthase C	daf-2	1.9461	0.036904
K00800 3 phosphoshikimate 1 carboxyvinyltransferase EC 2 5 1 19	daf-2	1.94126	0.0495346
K01226 trehalose 6 phosphate hydrolase EC 3 2 1 93	daf-2	1.93814	0.0495346
K15547 NO NAME	daf-2	1.93717	0.0495346
K07007 NO NAME	daf-2	1.93637	0.0495346
K00835 valine pyruvate aminotransferase EC 2 6 1 66	daf-2	1.93135	0.0495346
K07279 hypothetical protein	daf-2	1.93098	0.0495346
K10939 accessory colonization factor AcfD	daf-2	1.93025	0.0495346
K02505 protein transport protein HofC	daf-2	1.93012	0.0495346
K04020 phosphotransacetylase	daf-2	1.92901	0.0495346
K01657 anthranilate synthase component I EC 4 1 3 27	daf-2	1.92831	0.0495346
K11073 putrescine transport system substrate binding protein	daf-2	1.9277	0.0495346
K01854 UDP galactopyranose mutase EC 5 4 99 9	daf-2	1.92213	0.0495346
K16090 NO NAME	daf-2	1.92147	0.0495346
K08990 putative membrane protein	daf-2	1.91908	0.0495346
K02616 phenylacetic acid degradation operon negative regulatory protein	daf-2	1.91772	0.036904
K00101 L lactate dehydrogenase cytochrome EC 1 1 2 3	daf-2	1.91732	0.0495346
K00244 fumarate reductase flavoprotein subunit EC 1 3 5 4	daf-2	1.91707	0.0495346
K11535 nucleoside transport protein	daf-2	1.91465	0.0495346
K00602 phosphoribosylaminoimidazolecarboxamide formyltransferase IMP cyclohydrolase EC 2 1 2 3 3 5 4 10	daf-2	1.91052	0.0495346
K15461 NO NAME	daf-2	1.90835	0.0495346
K01775 alanine racemase EC 5 1 1 1	daf-2	1.90798	0.0495346
K03618 hydrogenase 1 operon protein HyaF	daf-2	1.90776	0.0495346
K01754 threonine dehydratase EC 4 3 1 19	daf-2	1.90717	0.0495346
K10906 exodeoxyribonuclease VIII	daf-2	1.90347	0.0495346
K12525 bifunctional aspartokinase homoserine dehydrogenase 2 EC 2 7 2 4 1 1 1 3	daf-2	1.90033	0.0495346
K05819 MFS transporter AAHS family 3 hydroxyphenylpropionic acid	daf-2	1.89704	0.0495346
K02412 flagellum specific ATP synthase EC 3 6 3 14	daf-2	1.89645	0.036904
K08156 MFS transporter DHA1 family arabinose polymer transporter	daf-2	1.89595	0.0495346
K02429 MFS transporter FHS family L fucose permease	daf-2	1.89098	0.0463016
K02803 PTS system N acetylglucosamine specific IIB component EC 2 7 1 193	daf-2	1.89091	0.0495346
K02002 glycine betaine proline transport system substrate binding protein	daf-2	1.88377	0.0495346
K03807 AmpE protein	daf-2	1.88202	0.0495346
K00681 gamma glutamyltranspeptidase glutathione hydrolase EC 2 3 2 2 3 4 19 13	daf-2	1.88186	0.0495346
K15738 NO NAME	daf-2	1.87836	0.0495346
K03686 molecular chaperone DnaJ	daf-2	1.87739	0.0495346
K00675 N hydroxyarylamine O acetyltransferase	daf-2	1.87461	0.0495346
K07798 membrane fusion protein Cu I Ag I efflux system	daf-2	1.87339	0.0495346
K14623 NO NAME	daf-2	1.8728	0.0495346
K05876 methyl accepting chemotaxis protein III ribose and galactose sensor receptor	daf-2	1.87212	0.0495346
K02804 PTS system N acetylglucosamine specific IIC component	daf-2	1.87007	0.0495346
K02802 PTS system N acetylglucosamine specific IIA component EC 2 7 1 193	daf-2	1.86975	0.0495346
K01284 peptidyl dipeptidase Dcp	daf-2	1.86922	0.0495346
K02337 DNA polymerase III subunit alpha EC 2 7 7 7	daf-2	1.8636	0.0495346
K00764 amidophosphoribosyltransferase EC 2 4 2 14	daf-2	1.86303	0.0495346
K07701 two component system CitB family sensor histidine kinase DcuS EC 2 7 13 3	daf-2	1.86161	0.0495346
K09807 hypothetical protein	daf-2	1.85693	0.0495346
K05802 potassium efflux system protein KefA	daf-2	1.85671	0.0495346
K11938 HMP PP phosphatase	daf-2	1.85443	0.0495346
K07263 zinc protease	daf-2	1.85104	0.0495346
K02363 2 3 dihydroxybenzoate AMP ligase EC 6 3 2 14 2 7 7 58	daf-2	1.85074	0.0495346
K04075 cell cycle protein MesJ	daf-2	1.84275	0.0495346
K03147 phosphomethylpyrimidine synthase EC 4 1 99 17	daf-2	1.84209	0.0495346
K03980 putative peptidoglycan lipid II flippase	daf-2	1.84028	0.0495346
K02004 NO NAME	daf-2	1.83378	0.0495346
K03455 monovalent cation H antiporter 2 CPA2 family	daf-2	1.83377	0.0495346
K11102 proton glutamate symport protein	daf-2	1.83103	0.0495346
K07248 lactaldehyde dehydrogenase glycolaldehyde dehydrogenase EC 1 2 1 22 1 2 1 21	daf-2	1.82998	0.0495346
K01464 dihydropyrimidinase EC 3 5 2 2	daf-2	1.82538	0.0495346
K03629 DNA replication and repair protein RecF	daf-2	1.82444	0.0495346
K07711 two component system NtrC family sensor histidine kinase GlrK EC 2 7 13 3	daf-2	1.82288	0.0495346
K01577 oxalyl CoA decarboxylase EC 4 1 1 8	daf-2	1.8207	0.0495346
K05837 rod shape determining protein RodA	daf-2	1.81748	0.0495346
K02400 flagellar biosynthesis protein FlhA	daf-2	1.8162	0.0495346
K07019 NO NAME	daf-2	1.80983	0.0495346
K05845 osmoprotectant transport system substrate binding protein	daf-2	1.80364	0.0495346
K13378 NADH quinone oxidoreductase subunit C D EC 1 6 5 3	daf-2	1.79549	0.0495346
K17677 NO NAME	daf-2	1.79455	0.0495346
K05367 penicillin binding protein 1C EC 2 4 1	daf-2	1.79265	0.0495346
K01141 exodeoxyribonuclease I EC 3 1 11 1	daf-2	1.7914	0.0495346
K17759 NO NAME	daf-2	1.77379	0.0495346
K07673 two component system NarL family nitrate nitrite sensor histidine kinase NarX EC 2 7 13 3	daf-2	1.7725	0.0495346
K03314 Na H antiporter NhaB family	daf-2	1.77062	0.0495346
K03724 ATP dependent helicase Lhr and Lhr like helicase	daf-2	1.76908	0.0495346
K02552 menaquinone specific isochorismate synthase EC 5 4 4 2	daf-2	1.76825	0.0495346
K02504 protein transport protein HofB	daf-2	1.76734	0.0495346
K03654 ATP dependent DNA helicase RecQ EC 3 6 4 12	daf-2	1.76452	0.0495346
K00694 cellulose synthase UDP forming EC 2 4 1 12	daf-2	1.76268	0.0495346
K14058 NO NAME	daf-2	1.75544	0.0495346
K17758 NO NAME	daf-2	1.75073	0.0495346
K04016 formate dependent nitrite reductase possible assembly protein	daf-2	1.74909	0.0495346
K01232 maltose 6 phosphate glucosidase EC 3 2 1 122	daf-2	1.74088	0.0495346
K02336 DNA polymerase II	daf-2	1.7405	0.0495346
K06894 NO NAME	daf-2	1.7137	0.0495346
K08172 MFS transporter MHS family shikimate and dehydroshikimate	daf-2	1.70379	0.0495346
K05881 PTS hybrid protein	daf-2	1.68651	0.0495346
K11720 lipopolysaccharide export system permease protein	daf-2	1.68618	0.0495346
K01929 UDP N acetylmuramoyl tripeptide D alanyl D alanine ligase EC 6 3 2 10	daf-2	1.68559	0.0495346
K07788 multidrug efflux pump	daf-2	1.67321	0.0495346
K16301 NO NAME	daf-2	1.65899	0.0495346
K03581 exodeoxyribonuclease V alpha subunit EC 3 1 11 5	daf-2	1.62928	0.0495346
K01955 carbamoyl phosphate synthase large subunit EC 6 3 5 5	daf-2	1.55221	0.0495346
K11734 aromatic amino acid transport protein AroP	daf-2	1.53589	0.0495346
K09015 Fe S cluster assembly protein SufD	daf-2	1.51058	0.0495346
K07121 NO NAME	daf-2	1.50563	0.0495346
K03632 chromosome partition protein MukB	daf-2	1.49374	0.0495346
K00982 glutamate ammonia ligase adenylyltransferase	daf-2	1.41452	0.0495346
K00548 5 methyltetrahydrofolate homocysteine methyltransferase EC 2 1 1 13	daf-2	1.15677	0.0495346
