# Supplementary material for: Using Bacterial Transcriptomics to Investigate Targets of Host-Bacterial Interactions in Caenorhabditis elegans
Source: Sci Rep. 2019 Apr 3;9:5545. doi: 10.1038/s41598-019-41452-2 (PMC6447554; doi:10.1038/s41598-019-41452-2)
Supplement: Supplementary file 4 — Supplemental Table 3 [file 41598_2019_41452_MOESM4_ESM.xlsx]

## Sheet: Sheet1
Enriched KEGG Orthology	Enrichment Cohort	LDA Score	P-Value
K04764 integration host factor subunit alpha	in vitro	3.45072	0.0495346
K02535 UDP 3 O 3 hydroxymyristoyl N acetylglucosamine deacetylase EC 3 5 1 108	in vitro	3.40231	0.0495346
K06217 phosphate starvation inducible protein PhoH and related proteins	in vitro	3.17991	0.0495346
K13628 NO NAME	in vitro	3.06544	0.0495346
K03089 RNA polymerase sigma 32 factor	in vitro	3.03033	0.0495346
K06186 small protein A	in vitro	3.01314	0.0495346
K03631 DNA repair protein RecN Recombination protein N	in vitro	2.97658	0.0495346
K11934 outer membrane protein X	in vitro	2.89717	0.0495346
K02110 F type H transporting ATPase subunit c	in vitro	2.82037	0.0495346
K02562 mannitol operon repressor	in vitro	2.81575	0.0495346
K03694 ATP dependent Clp protease ATP binding subunit ClpA	in vitro	2.79717	0.0495346
K19336 NO NAME	in vitro	2.75768	0.0495346
K03060 DNA directed RNA polymerase subunit omega EC 2 7 7 6	in vitro	2.74964	0.0495346
K19234 NO NAME	in vitro	2.71136	0.0495346
K07277 outer membrane protein	in vitro	2.67144	0.0495346
K04487 cysteine desulfurase EC 2 8 1 7	in vitro	2.66569	0.0495346
K10914 CRP FNR family transcriptional regulator cyclic AMP receptor protein	in vitro	2.65522	0.0495346
K03666 host factor I protein	in vitro	2.62116	0.0495346
K06956 NO NAME	in vitro	2.61502	0.0495346
K00527 ribonucleoside triphosphate reductase EC 1 17 4 2	in vitro	2.59828	0.0495346
K02237 competence protein ComEA	in vitro	2.59802	0.0495346
K11926 sigma factor binding protein Crl	in vitro	2.5871	0.0495346
K09158 hypothetical protein	in vitro	2.53361	0.0495346
K11741 quaternary ammonium compound resistance protein SugE	in vitro	2.52206	0.0495346
K09918 hypothetical protein	in vitro	2.47256	0.0495346
K03544 ATP dependent Clp protease ATP binding subunit ClpX	in vitro	2.46861	0.0495346
K09896 hypothetical protein	in vitro	2.46357	0.0495346
K03775 FKBP type peptidyl prolyl cis trans isomerase SlyD	in vitro	2.45772	0.0495346
K05788 integration host factor subunit beta	in vitro	2.45422	0.0495346
K02601 transcriptional antiterminator NusG	in vitro	2.45126	0.0495346
K03600 stringent starvation protein B	in vitro	2.44556	0.0495346
K07156 NO NAME	in vitro	2.39644	0.0495346
K08307 membrane bound lytic murein transglycosylase D	in vitro	2.36779	0.0495346
K03086 RNA polymerase primary sigma factor	in vitro	2.36487	0.0495346
K11755 phosphoribosyl ATP pyrophosphohydrolase phosphoribosyl AMP cyclohydrolase EC 3 6 1 31 3 5 4 19	in vitro	2.3438	0.0495346
K09897 hypothetical protein	in vitro	2.33043	0.0495346
K01462 NO NAME	in vitro	2.32999	0.0495346
K14055 NO NAME	in vitro	2.327	0.0495346
K02437 glycine cleavage system H protein	in vitro	2.32533	0.0495346
K02078 acyl carrier protein	in vitro	2.31633	0.0495346
K05592 ATP dependent RNA helicase DeaD EC 3 6 4 13	in vitro	2.28728	0.0495346
K01963 acetyl CoA carboxylase carboxyl transferase subunit beta EC 6 4 1 2	in vitro	2.28532	0.0495346
K09892 hypothetical protein	in vitro	2.28014	0.0495346
K03644 lipoyl synthase EC 2 8 1 8	in vitro	2.24907	0.0495346
K00765 ATP phosphoribosyltransferase EC 2 4 2 17	in vitro	2.24862	0.0495346
K01875 seryl tRNA synthetase EC 6 1 1 11	in vitro	2.20767	0.0495346
K11753 riboflavin kinase FMN adenylyltransferase EC 2 7 1 26 2 7 7 2	in vitro	2.2048	0.0495346
K02427 cell division protein methyltransferase FtsJ	in vitro	2.16571	0.0495346
K03772 FKBP type peptidyl prolyl cis trans isomerase FkpA	in vitro	2.15635	0.0495346
K01803 triosephosphate isomerase TIM EC 5 3 1 1	in vitro	2.15611	0.0495346
K06222 2 5 diketo D gluconate reductase B	in vitro	2.15449	0.0495346
K03088 RNA polymerase sigma 70 factor ECF subfamily	in vitro	2.14711	0.0495346
K00677 UDP N acetylglucosamine acyltransferase EC 2 3 1 129	in vitro	2.14129	0.0495346
K07262 D alanyl D alanine endopeptidase penicillin binding protein 7	in vitro	2.13773	0.0495346
K00826 branched chain amino acid aminotransferase EC 2 6 1 42	in vitro	2.13053	0.0495346
K00528 ferredoxin NADP reductase	in vitro	2.12897	0.0495346
K01653 acetolactate synthase I III small subunit EC 2 2 1 6	in vitro	2.09052	0.0495346
K01507 inorganic pyrophosphatase EC 3 6 1 1	in vitro	2.08862	0.0495346
K00124 formate dehydrogenase iron sulfur subunit	in vitro	2.06669	0.0495346
K08992 putative membrane protein	in vitro	2.0608	0.0495346
K07304 peptide methionine S S oxide reductase	in vitro	2.04726	0.0495346
K02313 chromosomal replication initiator protein	in vitro	2.04453	0.0495346
K03839 flavodoxin I	in vitro	2.03862	0.0495346
K02836 peptide chain release factor RF 2	in vitro	2.02356	0.0495346
K12151 multiple stress resistance protein BhsA	in vitro	1.99395	0.0495346
K01089 imidazoleglycerol phosphate dehydratase histidinol phosphatase EC 4 2 1 19 3 1 3 15	in vitro	1.99182	0.0495346
K01839 phosphopentomutase EC 5 4 2 7	in vitro	1.99076	0.0495346
K01698 porphobilinogen synthase EC 4 2 1 24	in vitro	1.98038	0.0495346
K09923 hypothetical protein	in vitro	1.96898	0.0495346
K02496 uroporphyrin III C methyltransferase EC 2 1 1 107	in vitro	1.95668	0.0495346
K06890 NO NAME	in vitro	1.95426	0.0495346
K14056 NO NAME	in vitro	1.92108	0.0495346
K19157 NO NAME	in vitro	1.91668	0.0495346
K09893 hypothetical protein	in vitro	1.91268	0.0495346
K02834 ribosome binding factor A	in vitro	1.86487	0.0495346
K10806 acyl CoA thioesterase YciA EC 3 1 2	in vitro	1.8553	0.0463016
K02777 PTS system sugar specific IIA component EC 2 7 1	in vitro	1.84699	0.0495346
K01734 methylglyoxal synthase EC 4 2 3 3	in vitro	1.83694	0.0495346
K07662 two component system OmpR family response regulator CpxR	in vitro	1.83288	0.0495346
K01271 X Pro dipeptidase	in vitro	1.82513	0.0495346
K08276 ecotin	in vitro	1.82325	0.0495346
K03607 ProP effector	in vitro	1.79084	0.0495346
K05997 Fe S cluster assembly protein SufA	in vitro	1.77016	0.0495346
K01682 aconitate hydratase 2 2 methylisocitrate dehydratase EC 4 2 1 3 4 2 1 99	in vitro	1.76904	0.0495346
K03647 protein involved in ribonucleotide reduction	in vitro	1.75825	0.0495346
K03185 2 octaprenyl 6 methoxyphenol hydroxylase EC 1 14 13	in vitro	1.75718	0.0495346
K03321 sulfate permease SulP family	in vitro	1.74683	0.0495346
K03335 inosose dehydratase EC 4 2 1 44	in vitro	1.7444	0.036904
K12500 thioesterase III	in vitro	1.73219	0.0495346
K01494 dCTP deaminase EC 3 5 4 13	in vitro	1.73175	0.0495346
K07287 lipoprotein 34	in vitro	1.72992	0.0495346
K02760 PTS system cellobiose specific IIB component EC 2 7 1 196 2 7 1 205	in vitro	1.69759	0.0495346
K09800 hypothetical protein	in vitro	1.69522	0.036904
K00262 glutamate dehydrogenase NADP EC 1 4 1 4	in vitro	1.69151	0.0495346
K03831 molybdopterin adenylyltransferase EC 2 7 7 75	in vitro	1.664	0.0495346
K03828 putative acetyltransferase	in vitro	1.66207	0.0495346
K03591 cell division protein FtsN	in vitro	1.66101	0.0495346
K01870 isoleucyl tRNA synthetase EC 6 1 1 5	in vitro	1.632	0.0495346
K07322 regulator of cell morphogenesis and NO signaling	in vitro	1.62706	0.0495346
K12147 acidic protein MsyB	in vitro	1.61127	0.0495346
K04488 nitrogen fixation protein NifU and related proteins	in vitro	1.56078	0.0495346
K14054 NO NAME	in vitro	1.55633	0.0495346
K01914 aspartate ammonia ligase EC 6 3 1 1	in vitro	1.54719	0.0495346
K06980 NO NAME	in vitro	1.51747	0.0495346
K16347 NO NAME	in vitro	1.50836	0.036904
K09889 hypothetical protein	in vitro	1.49122	0.0495346
K05984 excinuclease Cho	in vitro	1.48314	0.0495346
K03840 flavodoxin II	in vitro	1.48193	0.0495346
K03737 pyruvate ferredoxin flavodoxin oxidoreductase EC 1 2 7 1 1 2 7	in vitro	1.47019	0.0495346
K07340 hypothetical protein	in vitro	1.46277	0.0495346
K04085 tRNA 2 thiouridine synthesizing protein A EC 2 8 1	in vitro	1.45545	0.0495346
K07172 NO NAME	in vitro	1.44188	0.036904
K08485 phosphocarrier protein NPr	in vitro	1.42096	0.036904
K00009 mannitol 1 phosphate 5 dehydrogenase EC 1 1 1 17	in vitro	1.35794	0.0495346
K02681 prepilin peptidase dependent protein C	in vitro	1.35429	0.0463016
K11904 type VI secretion system secreted protein VgrG	in vitro	1.32575	0.036904
K05523 molecular chaperone Hsp31 and glyoxalase 3 EC 4 2 1 130	in vitro	1.32321	0.036904
K01414 oligopeptidase A	in vitro	1.30822	0.0495346
K07309 Tat targeted selenate reductase subunit YnfE EC 1 97 1 9	in vitro	1.30322	0.036904
K11534 DeoR family transcriptional regulator deoxyribose operon repressor	in vitro	1.29345	0.0495346
K18921 NO NAME	in vitro	1.27643	0.036904
K09771 hypothetical protein	in vitro	1.26348	0.0463016
K00979 3 deoxy manno octulosonate cytidylyltransferase CMP KDO synthetase EC 2 7 7 38	in vitro	1.2553	0.0463016
K01169 ribonuclease I enterobacter ribonuclease	in vitro	1.15805	0.0495346
K01725 cyanate lyase EC 4 2 1 104	in vitro	1.12261	0.036904
K02570 periplasmic nitrate reductase NapD	in vitro	1.07208	0.036904
K03555 DNA mismatch repair protein MutS	in vitro	1.02936	0.036904
K08320 CTP pyrophosphohydrolase	in vitro	1.01071	0.036904
K07034 NO NAME	in vitro	0.982523	0.0495346
K03892 ArsR family transcriptional regulator	in vitro	0.96149	0.036904
K04333 LuxR family transcriptional regulator csgAB operon transcriptional	in vitro	0.926594	0.036904
K14393 NO NAME	in vitro	0.872118	0.036904
K01613 phosphatidylserine decarboxylase EC 4 1 1 65	in vitro	0.866165	0.036904
K18839 NO NAME	in vitro	0.822033	0.036904
K02062 thiamine transport system ATP binding protein	in vitro	0.789259	0.036904
K15722 NO NAME	in vitro	0.780172	0.036904
K18840 NO NAME	in vitro	0.660627	0.036904
K07474 phage terminase small subunit	in vitro	0.561597	0.036904
K02564 glucosamine 6 phosphate deaminase EC 3 5 99 6	in vitro	0.56016	0.0495346
K18698 beta lactamase class A TEM EC 3 5 2 6	daf-16	4.21196	0.0495346
K04069 pyruvate formate lyase activating enzyme	daf-16	3.93894	0.0495346
K08151 MFS transporter DHA1 family tetracycline resistance protein	daf-16	3.90522	0.0495346
K07497 putative transposase	daf-16	2.95759	0.0495346
K01085 glucose 1 phosphatase EC 3 1 3 10	daf-16	2.78221	0.0495346
K18919 NO NAME	daf-16	2.57539	0.0495346
K03210 preprotein translocase subunit YajC	daf-16	2.40283	0.0495346
K11202 PTS system fructose specific IIB like component	daf-16	2.40077	0.0495346
K02342 DNA polymerase III subunit epsilon EC 2 7 7 7	daf-16	2.38256	0.0495346
K04653 hydrogenase expression formation protein HypC	daf-16	2.36833	0.0495346
K13650 NO NAME	daf-16	2.35805	0.0495346
K03305 proton dependent oligopeptide transporter POT family	daf-16	2.29086	0.0495346
K02529 LacI family transcriptional regulator	daf-16	2.22663	0.0495346
K07483 transposase	daf-16	2.21409	0.0495346
K02015 iron complex transport system permease protein	daf-16	2.21106	0.0495346
K01633 dihydroneopterin aldolase 7 8 dihydroneopterin epimerase EC 4 1 2 25 5 1 99 8	daf-16	2.20938	0.0495346
K08306 membrane bound lytic murein transglycosylase C	daf-16	2.20015	0.0495346
K10038 glutamine transport system ATP binding protein EC 3 6 3	daf-16	2.19257	0.0495346
K08313 fructose 6 phosphate aldolase 1	daf-16	2.16936	0.0495346
K02040 phosphate transport system substrate binding protein	daf-16	2.16677	0.0495346
K07661 two component system OmpR family response regulator RstA	daf-16	2.16237	0.0495346
K02575 MFS transporter NNP family nitrate nitrite transporter	daf-16	2.15173	0.0495346
K19335 NO NAME	daf-16	2.13619	0.0495346
K00970 poly A polymerase EC 2 7 7 19	daf-16	2.13593	0.0495346
K02362 enterobactin synthetase component D EC 6 3 2 14 2 7 8	daf-16	2.13214	0.0495346
K08989 putative membrane protein	daf-16	2.13185	0.0495346
K06871 NO NAME	daf-16	2.13103	0.0495346
K02080 galactosamine 6 phosphate isomerase EC 5 3 1	daf-16	2.12135	0.0495346
K01676 fumarate hydratase class I EC 4 2 1 2	daf-16	2.1189	0.0495346
K03835 tryptophan specific transport protein	daf-16	2.10571	0.0495346
K01626 3 deoxy 7 phosphoheptulonate synthase EC 2 5 1 54	daf-16	2.08692	0.0495346
K02773 PTS system galactitol specific IIA component EC 2 7 1 200	daf-16	2.07888	0.0495346
K17247 NO NAME	daf-16	2.07201	0.0495346
K11104 melibiose permease	daf-16	2.06697	0.0495346
K13889 glutathione transport system substrate binding protein	daf-16	2.06031	0.0495346
K03565 regulatory protein	daf-16	2.05939	0.0495346
K06167 phosphoribosyl 1 2 cyclic phosphate phosphodiesterase EC 3 1 4 55	daf-16	2.05631	0.0495346
K01011 thiosulfate 3 mercaptopyruvate sulfurtransferase EC 2 8 1 1 2 8 1 2	daf-16	2.05576	0.0495346
K01992 ABC 2 type transport system permease protein	daf-16	2.05436	0.0495346
K03299 gluconate H symporter GntP family	daf-16	2.05071	0.0495346
K19161 NO NAME	daf-16	2.04931	0.0495346
K03561 biopolymer transport protein ExbB	daf-16	2.0489	0.0495346
K00138 aldehyde dehydrogenase EC 1 2 1	daf-16	2.04765	0.0495346
K00782 hypothetical protein	daf-16	2.0348	0.0495346
K07406 alpha galactosidase EC 3 2 1 22	daf-16	2.03333	0.0495346
K03720 TrpR family transcriptional regulator trp operon repressor	daf-16	2.03214	0.0495346
K02566 NagD protein	daf-16	2.02794	0.0495346
K00925 acetate kinase EC 2 7 2 1	daf-16	2.0267	0.0495346
K00557 tRNA uracil 5 methyltransferase	daf-16	2.01699	0.0495346
K11941 glucans biosynthesis protein C	daf-16	2.0146	0.0495346
K01138 NO NAME	daf-16	2.00659	0.0495346
K00626 acetyl CoA C acetyltransferase EC 2 3 1 9	daf-16	2.00256	0.0495346
K07715 two component system NtrC family response regulator GlrR	daf-16	1.99331	0.0495346
K05714 2 hydroxy 6 oxonona 2 4 dienedioate hydrolase EC 3 7 1 14	daf-16	1.98793	0.0495346
K07784 MFS transporter OPA family hexose phosphate transport protein UhpT	daf-16	1.97768	0.0495346
K17195 D allulose 6 phosphate 3 epimerase EC 5 1 3	daf-16	1.97358	0.0495346
K07667 two component system OmpR family KDP operon response regulator KdpE	daf-16	1.97193	0.0495346
K03805 thiol disulfide interchange protein DsbG	daf-16	1.97071	0.0495346
K19166 NO NAME	daf-16	1.9651	0.0495346
K03186 flavin prenyltransferase EC 2 5 1 129	daf-16	1.9578	0.0495346
K14287 NO NAME	daf-16	1.95418	0.0495346
K00208 enoyl acyl carrier protein reductase I EC 1 3 1 9 1 3 1 10	daf-16	1.95233	0.0495346
K08279 carnitine operon protein CaiE	daf-16	1.94769	0.0495346
K03498 trk system potassium uptake protein TrkH	daf-16	1.9461	0.0495346
K03526 E 4 hydroxy 3 methylbut 2 enyl diphosphate synthase EC 1 17 7 1 1 17 7 3	daf-16	1.9408	0.0495346
K01250 pyrimidine specific ribonucleoside hydrolase	daf-16	1.94044	0.0495346
K03469 ribonuclease HI EC 3 1 26 4	daf-16	1.9375	0.0495346
K02459 general secretion pathway protein J	daf-16	1.93222	0.0495346
K01759 lactoylglutathione lyase EC 4 4 1 5	daf-16	1.92503	0.0495346
K06131 cardiolipin synthase A B EC 2 7 8	daf-16	1.91193	0.0495346
K01185 lysozyme	daf-16	1.90779	0.0495346
K13895 microcin C transport system permease protein	daf-16	1.90363	0.0495346
K11645 fructose bisphosphate aldolase class I EC 4 1 2 13	daf-16	1.90124	0.0495346
K02426 cysteine desulfuration protein SufE	daf-16	1.90054	0.0495346
K19228 cationic peptide transport system permease protein	daf-16	1.89978	0.0495346
K00793 riboflavin synthase EC 2 5 1 9	daf-16	1.89912	0.0495346
K01711 GDPmannose 4 6 dehydratase EC 4 2 1 47	daf-16	1.89787	0.0495346
K01710 dTDP glucose 4 6 dehydratase EC 4 2 1 46	daf-16	1.88669	0.0495346
K07301 NO NAME	daf-16	1.8853	0.0495346
K03717 LysR family transcriptional regulator transcriptional activator of	daf-16	1.88521	0.0495346
K12138 hydrogenase 4 component C	daf-16	1.88487	0.0495346
K02348 ElaA protein	daf-16	1.88416	0.0495346
K07703 two component system CitB family response regulator DcuR	daf-16	1.88404	0.0495346
K05811 putative lipoprotein	daf-16	1.88178	0.0495346
K01999 branched chain amino acid transport system substrate binding protein	daf-16	1.88109	0.0495346
K10015 histidine transport system permease protein	daf-16	1.86968	0.0495346
K18975 NO NAME	daf-16	1.86473	0.0495346
K07568 S adenosylmethionine tRNA ribosyltransferase isomerase	daf-16	1.86107	0.0495346
K02598 nitrite transporter NirC	daf-16	1.86003	0.0495346
K18974 dihydropteroate synthase type 1 EC 2 5 1 15	daf-16	1.85936	0.0495346
K08317 putative oxidoreductase	daf-16	1.85641	0.0495346
K01990 ABC 2 type transport system ATP binding protein	daf-16	1.8515	0.0495346
K19160 NO NAME	daf-16	1.84906	0.0495346
K19337 NO NAME	daf-16	1.84422	0.0495346
K01818 L fucose D arabinose isomerase EC 5 3 1 25 5 3 1 3	daf-16	1.84406	0.0495346
K11939 inner membrane transporter RhtA	daf-16	1.84294	0.0495346
K11250 leucine efflux protein	daf-16	1.84177	0.0495346
K08301 ribonuclease G	daf-16	1.84148	0.0495346
K03588 cell division protein FtsW	daf-16	1.83912	0.0495346
K07019 NO NAME	daf-16	1.83808	0.0495346
K19221 cob I alamin adenosyltransferase EC 2 5 1 17	daf-16	1.83505	0.0495346
K09974 hypothetical protein	daf-16	1.82657	0.0495346
K00568 2 polyprenyl 6 hydroxyphenyl methylase 3 demethylubiquinone 9 3 methyltransferase EC 2 1 1 222 2 1 1 64	daf-16	1.8254	0.0495346
K07027 NO NAME	daf-16	1.82434	0.0495346
K07792 anaerobic C4 dicarboxylate transporter DcuB	daf-16	1.82314	0.0495346
K00879 L fuculokinase EC 2 7 1 51	daf-16	1.82182	0.0495346
K03633 chromosome partition protein MukF	daf-16	1.81527	0.0495346
K11474 GntR family transcriptional regulator glc operon transcriptional	daf-16	1.81525	0.0495346
K03148 sulfur carrier protein ThiS adenylyltransferase EC 2 7 7 73	daf-16	1.8151	0.0495346
K00560 thymidylate synthase EC 2 1 1 45	daf-16	1.81486	0.0495346
K00901 diacylglycerol kinase ATP EC 2 7 1 107	daf-16	1.8117	0.0495346
K07711 two component system NtrC family sensor histidine kinase GlrK EC 2 7 13 3	daf-16	1.81143	0.0495346
K02399 flagella synthesis protein FlgN	daf-16	1.81032	0.0495346
K01911 O succinylbenzoic acid CoA ligase EC 6 2 1 26	daf-16	1.80377	0.0495346
K06518 holin like protein	daf-16	1.80362	0.0495346
K03577 TetR AcrR family transcriptional regulator acrAB operon repressor	daf-16	1.80256	0.0495346
K04022 alcohol dehydrogenase	daf-16	1.79767	0.0495346
K09994 PhnO protein	daf-16	1.79728	0.0495346
K03603 GntR family transcriptional regulator negative regulator for fad	daf-16	1.79609	0.0495346
K10017 histidine transport system ATP binding protein EC 3 6 3 21	daf-16	1.79584	0.0495346
K03646 colicin import membrane protein	daf-16	1.79246	0.0495346
K00068 sorbitol 6 phosphate 2 dehydrogenase EC 1 1 1 140	daf-16	1.79163	0.0495346
K02759 PTS system cellobiose specific IIA component EC 2 7 1 196 2 7 1 205	daf-16	1.78873	0.0495346
K03778 D lactate dehydrogenase EC 1 1 1 28	daf-16	1.78315	0.0495346
K12288 pilus assembly protein HofM	daf-16	1.78312	0.0495346
K01489 cytidine deaminase EC 3 5 4 5	daf-16	1.7828	0.0495346
K05782 benzoate membrane transport protein	daf-16	1.77764	0.0495346
K03584 DNA repair protein RecO recombination protein O	daf-16	1.77703	0.0495346
K07106 N acetylmuramic acid 6 phosphate etherase EC 4 2 1 126	daf-16	1.77695	0.0495346
K05813 sn glycerol 3 phosphate transport system substrate binding protein	daf-16	1.77053	0.0495346
K10550 D allose transport system permease protein	daf-16	1.7694	0.0495346
K09935 hypothetical protein	daf-16	1.76895	0.0495346
K05815 sn glycerol 3 phosphate transport system permease protein	daf-16	1.76838	0.0495346
K14414 NO NAME	daf-16	1.76031	0.0495346
K18531 NO NAME	daf-16	1.75939	0.0495346
K11199 PTS system 2 O A mannosyl D glycerate specific IIB component EC 2 7 1 195	daf-16	1.75705	0.0495346
K06173 tRNA pseudouridine synthase A	daf-16	1.75685	0.0495346
K02083 allantoate deiminase EC 3 5 3 9	daf-16	1.75657	0.0495346
K06968 NO NAME	daf-16	1.75638	0.0495346
K15549 NO NAME	daf-16	1.75565	0.0495346
K09798 hypothetical protein	daf-16	1.75507	0.0495346
K16263 NO NAME	daf-16	1.75425	0.0495346
K13639 NO NAME	daf-16	1.75417	0.0495346
K13244 NO NAME	daf-16	1.75276	0.0495346
K08308 membrane bound lytic murein transglycosylase E	daf-16	1.75224	0.0495346
K07798 membrane fusion protein Cu I Ag I efflux system	daf-16	1.75216	0.0495346
K07246 tartrate dehydrogenase decarboxylase D malate dehydrogenase EC 1 1 1 93 4 1 1 73 1 1 1 83	daf-16	1.75131	0.0495346
K11923 MerR family transcriptional regulator copper efflux regulator	daf-16	1.75085	0.0495346
K03476 L ascorbate 6 phosphate lactonase EC 3 1 1	daf-16	1.74923	0.0495346
K19226 cationic peptide transport system substrate binding protein	daf-16	1.74888	0.0495346
K00965 UDPglucose hexose 1 phosphate uridylyltransferase EC 2 7 7 12	daf-16	1.74787	0.0495346
K09456 putative acyl CoA dehydrogenase	daf-16	1.74406	0.0495346
K13288 oligoribonuclease EC 3 1	daf-16	1.74351	0.0495346
K09019 3 hydroxypropanoate dehydrogenase EC 1 1 1	daf-16	1.7432	0.0495346
K08281 nicotinamidase pyrazinamidase EC 3 5 1 19 3 5 1	daf-16	1.74107	0.0495346
K07771 two component system OmpR family response regulator BasR	daf-16	1.74056	0.0495346
K03311 branched chain amino acid cation transporter LIVCS family	daf-16	1.7395	0.0495346
K05780 alpha D ribose 1 methylphosphonate 5 triphosphate synthase subunit PhnL EC 2 7 8 37	daf-16	1.73877	0.0495346
K06975 NO NAME	daf-16	1.73706	0.0495346
K06157 Gnt II system L idonate transporter	daf-16	1.73682	0.0495346
K02572 ferredoxin type protein NapF	daf-16	1.73679	0.0495346
K07481 transposase IS5 family	daf-16	1.73516	0.0495346
K00363 nitrite reductase NADH small subunit EC 1 7 1 15	daf-16	1.73505	0.0495346
K00339 NADH quinone oxidoreductase subunit J EC 1 6 5 3	daf-16	1.73325	0.0495346
K11200 PTS system 2 O A mannosyl D glycerate specific IIC component	daf-16	1.73253	0.0495346
K09925 hypothetical protein	daf-16	1.7306	0.0495346
K10563 formamidopyrimidine DNA glycosylase EC 3 2 2 23 4 2 99 18	daf-16	1.72412	0.0495346
K01751 diaminopropionate ammonia lyase	daf-16	1.72213	0.0495346
K02818 PTS system trehalose specific IIB component EC 2 7 1 201	daf-16	1.72092	0.0495346
K03614 electron transport complex protein RnfD	daf-16	1.72034	0.0495346
K01093 4 phytase acid phosphatase EC 3 1 3 26 3 1 3 2	daf-16	1.71554	0.0495346
K00278 L aspartate oxidase EC 1 4 3 16	daf-16	1.7152	0.0495346
K14058 NO NAME	daf-16	1.71441	0.0495346
K07783 MFS transporter OPA family sugar phosphate sensor protein UhpC	daf-16	1.71271	0.0495346
K02464 general secretion pathway protein O EC 3 4 23 43 2 1 1	daf-16	1.71199	0.0495346
K19227 cationic peptide transport system permease protein	daf-16	1.70798	0.0495346
K03317 concentrative nucleoside transporter CNT family	daf-16	1.70764	0.0495346
K11198 PTS system 2 O A mannosyl D glycerate specific IIA component EC 2 7 1 195	daf-16	1.70688	0.0495346
K02669 twitching motility protein PilT	daf-16	1.70633	0.0495346
K00040 fructuronate reductase EC 1 1 1 57	daf-16	1.706	0.0495346
K01252 bifunctional isochorismate lyase aryl carrier protein EC 3 3 2 1 6 3 2 14	daf-16	1.70086	0.0495346
K03303 lactate transporter LctP family	daf-16	1.70006	0.0495346
K07319 putative adenine specific DNA methyltransferase	daf-16	1.69693	0.0495346
K07647 two component system OmpR family sensor histidine kinase TorS EC 2 7 13 3	daf-16	1.69495	0.0495346
K02854 AraC family transcriptional regulator L rhamnose operon	daf-16	1.69408	0.0495346
K15555 sulfonate transport system ATP binding protein EC 3 6 3	daf-16	1.69365	0.0495346
K02819 PTS system trehalose specific IIC component	daf-16	1.69206	0.0495346
K11754 dihydrofolate synthase folylpolyglutamate synthase EC 6 3 2 12 6 3 2 17	daf-16	1.69179	0.0495346
K03407 two component system chemotaxis family sensor kinase CheA EC 2 7 13 3	daf-16	1.69059	0.0495346
K07644 two component system OmpR family heavy metal sensor histidine kinase CusS EC 2 7 13 3	daf-16	1.68953	0.0495346
K03574 7 8 dihydro 8 oxoguanine triphosphatase	daf-16	1.68871	0.0495346
K00854 xylulokinase EC 2 7 1 17	daf-16	1.6883	0.0495346
K00099 1 deoxy D xylulose 5 phosphate reductoisomerase EC 1 1 1 267	daf-16	1.68612	0.0495346
K02431 L fucose mutarotase	daf-16	1.68511	0.0495346
K01284 peptidyl dipeptidase Dcp	daf-16	1.68179	0.0495346
K09016 putative pyrimidine permease RutG	daf-16	1.6787	0.0495346
K05781 putative phosphonate transport system ATP binding protein	daf-16	1.67631	0.0495346
K19236 L D transpeptidase YcfS	daf-16	1.67379	0.0495346
K09160 hypothetical protein	daf-16	1.66861	0.0495346
K03760 lipid A ethanolaminephosphotransferase EC 2 7 8	daf-16	1.66837	0.0495346
K01246 DNA 3 methyladenine glycosylase I EC 3 2 2 20	daf-16	1.66614	0.0495346
K13926 NO NAME	daf-16	1.66539	0.0495346
K04045 molecular chaperone HscC	daf-16	1.66434	0.0495346
K03524 BirA family transcriptional regulator biotin operon repressor biotin acetyl CoA carboxylase ligase EC 6 3 4 15	daf-16	1.66403	0.0495346
K07793 putative tricarboxylic transport membrane protein	daf-16	1.6634	0.0495346
K06162 alpha D ribose 1 methylphosphonate 5 triphosphate diphosphatase EC 3 6 1 63	daf-16	1.66174	0.0495346
K01812 glucuronate isomerase EC 5 3 1 12	daf-16	1.65408	0.0495346
K09018 pyrimidine oxygenase EC 1 14 99 46	daf-16	1.6517	0.0495346
K15461 NO NAME	daf-16	1.65057	0.0495346
K02168 high affinity choline transport protein	daf-16	1.64965	0.0495346
K08315 hydrogenase 3 maturation protease	daf-16	1.64707	0.0495346
K03554 recombination associated protein RdgC	daf-16	1.6469	0.0495346
K05879 dihydroxyacetone kinase C terminal domain EC 2 7 1	daf-16	1.64205	0.0495346
K03543 multidrug resistance protein A	daf-16	1.64191	0.0495346
K03931 putative isomerase CAZy GH63	daf-16	1.64148	0.0495346
K02753 PTS system beta glucoside arbutin salicin cellobiose specific IIC component	daf-16	1.64138	0.0495346
K01534 Zn2 exporting ATPase	daf-16	1.63787	0.0495346
K07641 two component system OmpR family sensor histidine kinase CreC EC 2 7 13 3	daf-16	1.63772	0.0495346
K05779 putative thiamine transport system ATP binding protein	daf-16	1.63709	0.0495346
K01706 glucarate dehydratase EC 4 2 1 40	daf-16	1.63642	0.0495346
K00853 L ribulokinase EC 2 7 1 16	daf-16	1.63243	0.0495346
K03535 MFS transporter ACS family glucarate transporter	daf-16	1.62707	0.0495346
K11071 spermidine putrescine transport system permease protein	daf-16	1.62233	0.0495346
K02485 two component system unclassified family response regulator	daf-16	1.61367	0.0495346
K03455 monovalent cation H antiporter 2 CPA2 family	daf-16	1.61319	0.0495346
K00087 xanthine dehydrogenase molybdenum binding subunit EC 1 17 1 4	daf-16	1.60893	0.0495346
K02004 NO NAME	daf-16	1.60392	0.0495346
K02752 PTS system beta glucoside arbutin salicin cellobiose specific IIB component EC 2 7 1	daf-16	1.60088	0.0495346
K00848 rhamnulokinase EC 2 7 1 5	daf-16	1.60057	0.0495346
K11073 putrescine transport system substrate binding protein	daf-16	1.60007	0.0495346
K16868 NO NAME	daf-16	1.59758	0.0495346
K01409 O sialoglycoprotein endopeptidase	daf-16	1.59756	0.0495346
K03696 ATP dependent Clp protease ATP binding subunit ClpC	daf-16	1.59729	0.0495346
K14057 NO NAME	daf-16	1.59615	0.0495346
K07387 putative metalloprotease	daf-16	1.59562	0.0495346
K03556 LuxR family transcriptional regulator maltose regulon positive	daf-16	1.5944	0.0495346
K16138 NO NAME	daf-16	1.5928	0.0495346
K07675 two component system NarL family sensor histidine kinase UhpB EC 2 7 13 3	daf-16	1.59155	0.0495346
K09927 hypothetical protein	daf-16	1.5895	0.0495346
K02194 heme exporter protein B	daf-16	1.58924	0.0495346
K14588 NO NAME	daf-16	1.58873	0.0495346
K02554 2 keto 4 pentenoate hydratase EC 4 2 1 80	daf-16	1.58335	0.0495346
K01998 branched chain amino acid transport system permease protein	daf-16	1.57852	0.0495346
K03924 MoxR like ATPase	daf-16	1.57452	0.0495346
K00549 5 methyltetrahydropteroyltriglutamate homocysteine methyltransferase EC 2 1 1 14	daf-16	1.574	0.0495346
K06895 NO NAME	daf-16	1.57374	0.0495346
K09901 hypothetical protein	daf-16	1.57278	0.0495346
K03919 alkylated DNA repair protein	daf-16	1.57184	0.0495346
K04032 ethanolamine utilization cobalamin adenosyltransferase EC 2 5 1 17	daf-16	1.56859	0.0495346
K15835 NO NAME	daf-16	1.56616	0.0495346
K04652 hydrogenase nickel incorporation protein HypB	daf-16	1.56613	0.0495346
K08137 MFS transporter SP family galactose H symporter	daf-16	1.56385	0.0495346
K19267 NAD P H dehydrogenase quinone EC 1 6 5 2	daf-16	1.56363	0.0495346
K16137 NO NAME	daf-16	1.55886	0.0495346
K02068 putative ABC transport system ATP binding protein	daf-16	1.55562	0.0495346
K02460 general secretion pathway protein K	daf-16	1.55411	0.0495346
K02855 AraC family transcriptional regulator L rhamnose operon regulatory	daf-16	1.55212	0.0495346
K07708 two component system NtrC family nitrogen regulation sensor histidine kinase GlnL EC 2 7 13 3	daf-16	1.55036	0.0495346
K10975 allantoin permease	daf-16	1.55019	0.0495346
K03976 putative transcription regulator	daf-16	1.54843	0.0495346
K18471 methylglyoxal reductase EC 1 1 1	daf-16	1.54751	0.0495346
K12660 2 dehydro 3 deoxy L rhamnonate aldolase EC 4 1 2 53	daf-16	1.54297	0.0495346
K06282 hydrogenase small subunit EC 1 12 99 6	daf-16	1.53957	0.0495346
K11075 putrescine transport system permease protein	daf-16	1.53684	0.0495346
K02397 flagellar hook associated protein 3 FlgL	daf-16	1.53578	0.0495346
K03466 DNA segregation ATPase FtsK SpoIIIE S DNA T family	daf-16	1.53486	0.0495346
K07259 D alanyl D alanine carboxypeptidase D alanyl D alanine endopeptidase penicillin binding protein 4 EC 3 4 16 4 3 4 21	daf-16	1.53398	0.0495346
K02573 ferredoxin type protein NapG	daf-16	1.53196	0.0495346
K11717 cysteine desulfurase selenocysteine lyase EC 2 8 1 7 4 4 1 16	daf-16	1.52381	0.0495346
K07700 two component system CitB family cit operon sensor histidine kinase CitA EC 2 7 13 3	daf-16	1.5229	0.0495346
K00881 allose kinase EC 2 7 1 55	daf-16	1.52209	0.0495346
K00651 homoserine O succinyltransferase EC 2 3 1 46	daf-16	1.52109	0.0495346
K11208 GST like protein	daf-16	1.52023	0.0495346
K02393 flagellar L ring protein precursor FlgH	daf-16	1.51881	0.0495346
K02032 peptide nickel transport system ATP binding protein	daf-16	1.51843	0.0495346
K03547 exonuclease SbcD	daf-16	1.51642	0.0495346
K01608 tartronate semialdehyde synthase EC 4 1 1 47	daf-16	1.5144	0.0495346
K11076 putrescine transport system ATP binding protein	daf-16	1.51175	0.0495346
K12975 KDO II ethanolaminephosphotransferase EC 2 7 8 42	daf-16	1.50972	0.0495346
K02233 adenosylcobinamide GDP ribazoletransferase EC 2 7 8 26	daf-16	1.50677	0.0495346
K09014 Fe S cluster assembly protein SufB	daf-16	1.50558	0.0495346
K00341 NADH quinone oxidoreductase subunit L EC 1 6 5 3	daf-16	1.49794	0.0495346
K00215 4 hydroxy tetrahydrodipicolinate reductase EC 1 17 1 8	daf-16	1.49665	0.0495346
K12941 NO NAME	daf-16	1.49123	0.0495346
K02052 putative spermidine putrescine transport system ATP binding protein	daf-16	1.48337	0.0495346
K09816 zinc transport system permease protein	daf-16	1.48233	0.0495346
K03490 AraC family transcriptional regulator cel operon repressor	daf-16	1.47999	0.0495346
K00529 3 phenylpropionate trans cinnamate dioxygenase ferredoxin reductase component EC 1 18 1 3	daf-16	1.47402	0.0495346
K18929 NO NAME	daf-16	1.47282	0.0495346
K02041 phosphonate transport system ATP binding protein EC 3 6 3 28	daf-16	1.46675	0.0495346
K12529 putative selenate reductase FAD binding subunit	daf-16	1.46526	0.0495346
K05709 3 phenylpropionate trans cinnamate dioxygenase subunit beta EC 1 14 12 19	daf-16	1.46145	0.0495346
K18968 NO NAME	daf-16	1.45927	0.0495346
K02493 HemK protein	daf-16	1.45863	0.0495346
K06957 NO NAME	daf-16	1.45406	0.0495346
K03648 uracil DNA glycosylase EC 3 2 2 27	daf-16	1.45372	0.0495346
K01151 deoxyribonuclease IV EC 3 1 21 2	daf-16	1.44708	0.0495346
K03414 chemotaxis protein CheZ	daf-16	1.44564	0.0495346
K02395 flagellar protein FlgJ	daf-16	1.44561	0.0495346
K03324 phosphate Na symporter PNaS family	daf-16	1.44018	0.0495346
K12139 hydrogenase 4 component D	daf-16	1.43514	0.0495346
K00123 formate dehydrogenase major subunit EC 1 2 1 2	daf-16	1.43389	0.0495346
K05708 3 phenylpropionate trans cinnamate dioxygenase subunit alpha EC 1 14 12 19	daf-16	1.42477	0.0495346
K02494 outer membrane lipoprotein LolB	daf-16	1.42433	0.0495346
K00946 thiamine monophosphate kinase EC 2 7 4 16	daf-16	1.40794	0.0495346
K07648 two component system OmpR family aerobic respiration control sensor histidine kinase ArcB EC 2 7 13 3	daf-16	1.40644	0.0495346
K10011 UDP 4 amino 4 deoxy L arabinose formyltransferase UDP glucuronic acid dehydrogenase UDP 4 keto hexauronic acid decarboxylating EC 2 1 2 13 1 1 1 305	daf-16	1.38485	0.0495346
K09969 general L amino acid transport system substrate binding protein	daf-16	1.38415	0.0495346
K07552 MFS transporter DHA1 family bicyclomycin chloramphenicol	daf-16	1.3748	0.0495346
K02778 PTS system glucose specific IIB component EC 2 7 1 199	daf-16	1.3709	0.0495346
K08218 MFS transporter PAT family beta lactamase induction signal transducer AmpG	daf-16	1.37006	0.0495346
K09773 hypothetical protein	daf-16	1.36609	0.0495346
K03272 D beta D heptose 7 phosphate kinase D beta D heptose 1 phosphate adenosyltransferase EC 2 7 1 167 2 7 7 70	daf-16	1.3654	0.0495346
K03615 electron transport complex protein RnfC	daf-16	1.36384	0.0495346
K07165 transmembrane sensor	daf-16	1.36305	0.0495346
K03412 two component system chemotaxis family response regulator CheB EC 3 1 1 61	daf-16	1.3625	0.0495346
K03320 ammonium transporter Amt family	daf-16	1.35775	0.0495346
K00112 glycerol 3 phosphate dehydrogenase subunit B EC 1 1 5 3	daf-16	1.34937	0.0495346
K10213 ribosylpyrimidine nucleosidase EC 3 2 2 8	daf-16	1.34371	0.0495346
K05601 hydroxylamine reductase EC 1 7 99 1	daf-16	1.34007	0.0495346
K02779 PTS system glucose specific IIC component	daf-16	1.33896	0.0495346
K07119 NO NAME	daf-16	1.338	0.0495346
K03669 membrane glycosyltransferase	daf-16	1.33798	0.0495346
K08225 MFS transporter ENTS family enterobactin siderophore exporter	daf-16	1.33264	0.0495346
K02019 molybdate transport system regulatory protein	daf-16	1.3196	0.0495346
K02477 two component system LytT family response regulator	daf-16	1.31802	0.0495346
K02567 periplasmic nitrate reductase NapA EC 1 7 99 4	daf-16	1.31345	0.0495346
K02552 menaquinone specific isochorismate synthase EC 5 4 4 2	daf-16	1.31047	0.0495346
K01924 UDP N acetylmuramate alanine ligase EC 6 3 2 8	daf-16	1.30176	0.0495346
K02565 N acetylglucosamine repressor	daf-16	1.29637	0.0495346
K02805 lipopolysaccharide biosynthesis protein	daf-16	1.28137	0.0495346
K02551 2 succinyl 5 enolpyruvyl 6 hydroxy 3 cyclohexene 1 carboxylate synthase EC 2 2 1 9	daf-16	1.27693	0.0495346
K18843 NO NAME	daf-16	1.26849	0.0495346
K01176 alpha amylase EC 3 2 1 1	daf-16	1.25833	0.0495346
K12264 anaerobic nitric oxide reductase flavorubredoxin	daf-16	1.24978	0.0495346
K02746 PTS system N acetylgalactosamine specific IIC component	daf-16	1.24081	0.0495346
K02033 peptide nickel transport system permease protein	daf-16	1.23882	0.0495346
K07171 NO NAME	daf-16	1.2367	0.0495346
K11473 glycolate oxidase iron sulfur subunit	daf-16	1.23428	0.0495346
K01012 biotin synthase EC 2 8 1 6	daf-16	1.22585	0.0495346
K03722 ATP dependent DNA helicase DinG	daf-16	1.21845	0.0495346
K15738 NO NAME	daf-16	1.21468	0.0495346
K03082 hexulose 6 phosphate isomerase EC 5	daf-16	1.21104	0.0495346
K00652 8 amino 7 oxononanoate synthase EC 2 3 1 47	daf-16	1.20204	0.0495346
K11745 glutathione regulated potassium efflux system ancillary protein KefC	daf-16	1.18144	0.0495346
K04026 ethanolamine utilization protein EutL	daf-16	1.1697	0.0495346
K00151 5 carboxymethyl 2 hydroxymuconic semialdehyde dehydrogenase EC 1 2 1 60	daf-16	1.0766	0.0495346
K05819 MFS transporter AAHS family 3 hydroxyphenylpropionic acid	daf-16	1.06138	0.0495346
K07787 Cu I Ag I efflux system membrane protein CusA SilA	daf-16	0.970438	0.0495346
K04021 aldehyde dehydrogenase	daf-16	0.939261	0.0495346
K01923 phosphoribosylaminoimidazole succinocarboxamide synthase EC 6 3 2 6	daf-16	0.844675	0.0495346
K03580 ATP dependent helicase HepA	daf-16	0.836563	0.0495346
K07180 serine protein kinase	daf-16	0.774628	0.0495346
