# Supplementary material for: Using Bacterial Transcriptomics to Investigate Targets of Host-Bacterial Interactions in Caenorhabditis elegans
Source: Sci Rep. 2019 Apr 3;9:5545. doi: 10.1038/s41598-019-41452-2 (PMC6447554; doi:10.1038/s41598-019-41452-2)
Supplement: Supplementary file 5 — Supplemental Table 4 [file 41598_2019_41452_MOESM5_ESM.xlsx]

## Sheet: Host
Host-Specific Kegg Orthology	Function
K17680	NO_NAME
K02749	PTS system, alpha-glucoside-specific IIB component
K02750	PTS system, alpha-glucoside-specific IIC component
K12222	intracellular multiplication protein IcmT
K19046	NO_NAME
K07114	NO_NAME
K19125	NO_NAME
K02410	flagellar motor switch protein FliG
K18766	beta-lactamase class A BlaZ
K02419	flagellar biosynthetic protein FliP
K12986	NO_NAME
K03829	putative acetyltransferase
K02616	phenylacetic acid degradation operon negative regulatory protein
K01035	acetate CoA/acetoacetate CoA-transferase beta subunit
K07093	NO_NAME
K02406	flagellin
K02414	flagellar hook-length control protein FliK
K09781	hypothetical protein
K01034	acetate CoA/acetoacetate CoA-transferase alpha subunit
K06175	tRNA pseudouridine synthase C
K13008	NO_NAME
K19126	NO_NAME
K02415	flagellar FliL protein
K02409	flagellar M-ring protein FliF
K03815	xanthosine phosphorylase
K02413	flagellar FliJ protein
K02614	acyl-CoA thioesterase
K10556	AI-2 transport system permease protein
K19163	NO_NAME
K02609	ring-1,2-phenylacetyl-CoA epoxidase subunit PaaA
K02840	UDP-D-galactose
K18842	NO_NAME
K03046	DNA-directed RNA polymerase subunit beta'
K09951	CRISPR-associated protein Cas2
K02613	ring-1,2-phenylacetyl-CoA epoxidase subunit PaaE
K02423	flagellar protein FliT
K03276	UDP-glucose/galactose
K02421	flagellar biosynthetic protein FliR
K06952	NO_NAME
K08280	lipopolysaccharide O-acetyltransferase
K02420	flagellar biosynthetic protein FliQ
K02611	ring-1,2-phenylacetyl-CoA epoxidase subunit PaaC
K02422	flagellar protein FliS
K19159	NO_NAME
K19124	NO_NAME
K02224	cobyrinic acid a,c-diamide synthase
K00135	succinate-semialdehyde dehydrogenase / glutarate-semialdehyde dehydrogenase
K10192	oligogalacturonide transport system substrate-binding protein
K03288	MFS transporter, MHS family, metabolite
K12979	NO_NAME
K15269	NO_NAME
K05343	maltose alpha-D-glucosyltransferase/ alpha-amylase
K02232	adenosylcobyric acid synthase
K08170	MFS transporter, DHA2 family, multidrug resistance protein
K11962	urea transport system ATP-binding protein
K07782	LuxR family transcriptional regulator, quorum-sensing system regulator SdiA
K02008	cobalt/nickel transport system permease protein
K02189	cobalt-precorrin 5A hydrolase
K06904	NO_NAME
K05396	D-cysteine desulfhydrase
K16967	dimethyl-sulfide monooxygenase
K00074	3-hydroxybutyryl-CoA dehydrogenase
K00347	Na+-transporting NADH
K02050	sulfonate/nitrate/taurine transport system permease protein
K08963	methylthioribose-1-phosphate isomerase
K18828	NO_NAME
K02227	adenosylcobinamide-phosphate synthase
K07240	chromate transporter
K08987	putative membrane protein
K02106	short-chain fatty acids transporter
K01455	formamidase
K01607	4-carboxymuconolactone decarboxylase
K08364	periplasmic mercuric ion binding protein
K19057	NO_NAME
K07714	two-component system, NtrC family, response regulator AtoC
K00355	NAD(P)H dehydrogenase (quinone)
K18920	NO_NAME
K00375	GntR family transcriptional regulator / MocR family aminotransferase
K13040	two-component system, LuxR family, sensor histidine kinase TtrS
K18824	dihydropteroate synthase type 2
K15866	2-(1,2-epoxy-1,2-dihydrophenyl)acetyl-CoA isomerase
K11736	proline-specific permease ProY
K10908	DNA-directed RNA polymerase, mitochondrial
K18799	NO_NAME
K07454	putative restriction endonuclease
K07062	NO_NAME
K00520	mercuric reductase
K04078	chaperonin GroES
K11811	arsenical resistance protein ArsH
K07733	prophage regulatory protein
K15342	NO_NAME
K02618	oxepin-CoA hydrolase / 3-oxo-5,6-dehydrosuberyl-CoA semialdehyde dehydrogenase
K12071	conjugal transfer pilus assembly protein TraD
K10111	multiple sugar transport system ATP-binding protein
K00571	site-specific DNA-methyltransferase (adenine-specific)
K18841	NO_NAME
K19123	NO_NAME
K00836	diaminobutyrate-2-oxoglutarate transaminase
K09945	hypothetical protein
K19271	NO_NAME
K13732	fibronectin-binding protein A
K19164	NO_NAME
K01912	phenylacetate-CoA ligase
K07241	high-affinity nickel-transport protein
K02424	cystine transport system substrate-binding protein
K02405	RNA polymerase sigma factor for flagellar operon FliA
K03837	serine transporter
K07341	death on curing protein
K02412	flagellum-specific ATP synthase
K03399	cobalt-precorrin-7 (C5)-methyltransferase
