# Supplementary material for: Using Bacterial Transcriptomics to Investigate Targets of Host-Bacterial Interactions in Caenorhabditis elegans
Source: Sci Rep. 2019 Apr 3;9:5545. doi: 10.1038/s41598-019-41452-2 (PMC6447554; doi:10.1038/s41598-019-41452-2)
Supplement: Supplementary file 6 — Supplemental Table 5 [file 41598_2019_41452_MOESM6_ESM.xlsx]

## Sheet: Sheet1
in vitro specific - Kegg Orthology	Function
K01712	urocanate hydratase
K16210	NO_NAME
K13745	L-2,4-diaminobutyrate decarboxylase
K06015	NO_NAME
K16238	NO_NAME
K01468	imidazolonepropionase
K01183	chitinase
K08969	aminotransferase
K03430	2-aminoethylphosphonate-pyruvate transaminase
K11083	2-aminoethylphosphonate transport system permease protein
K06885	NO_NAME
K05836	GntR family transcriptional regulator, histidine utilization
K11082	2-aminoethylphosphonate transport system permease protein
K12204	defect in organelle trafficking protein DotC
K00348	Na+-transporting NADH
K06137	pyrroloquinoline-quinone synthase
K12057	conjugal transfer pilus assembly protein TraF
K03188	urease accessory protein
K01478	arginine deiminase
K01451	hippurate hydrolase
K08475	two-component system, NtrC family, phosphoglycerate transport system sensor histidine kinase PgtB
K05603	formimidoylglutamate deiminase
K00016	L-lactate dehydrogenase
K06136	pyrroloquinoline quinone biosynthesis protein B
K03453	bile acid
K02049	sulfonate/nitrate/taurine transport system ATP-binding protein
K08964	methylthioribulose-1-phosphate dehydratase
K02815	PTS system, sorbose-specific IID component
K02408	flagellar hook-basal body complex protein FliE
K19235	NO_NAME
K19587	NO_NAME
K12062	conjugal transfer pilin signal peptidase TrbI
K05809	ribosome-associated inhibitor A
K12308	beta-galactosidase
K06213	magnesium transporter
K15770	arabinogalactan oligomer / maltooligosaccharide transport system substrate-binding protein
K00010	myo-inositol 2-dehydrogenase / D-chiro-inositol 1-dehydrogenase
K15778	phosphomannomutase / phosphoglucomutase
K05306	phosphonoacetaldehyde hydrolase
K02030	polar amino acid transport system substrate-binding protein
K03667	ATP-dependent HslUV protease ATP-binding subunit HslU
K18589	dihydrofolate reductase (trimethoprim resistance protein)
K06042	precorrin-8X/cobalt-precorrin-8 methylmutase
K03457	nucleobase
K05783	dihydroxycyclohexadiene carboxylate dehydrogenase
K05895	precorrin-6A/cobalt-precorrin-6A reductase
K02913	large subunit ribosomal protein L33
K13788	phosphate acetyltransferase
K04784	yersiniabactin nonribosomal peptide synthetase
K03762	MFS transporter, MHS family, proline/betaine transporter
K11904	type VI secretion system secreted protein VgrG
K02433	aspartyl-tRNA(Asn)/glutamyl-tRNA(Gln) amidotransferase subunit A
K16077	NO_NAME
K15721	NO_NAME
K08344	suppressor for copper-sensitivity B
K03381	catechol 1,2-dioxygenase
K02011	iron(III) transport system permease protein
K00129	aldehyde dehydrogenase (NAD(P)+)
K05549	benzoate/toluate 1,2-dioxygenase subunit alpha
K01551	arsenite-transporting ATPase
K03567	glycine cleavage system transcriptional repressor
K01697	cystathionine beta-synthase
K11604	manganese/iron transport system substrate-binding protein
K03335	inosose dehydratase
K14333	2,3-dihydroxybenzoate decarboxylase
K06878	NO_NAME
K13923	phosphate propanoyltransferase
K09800	hypothetical protein
K06152	gluconate 2-dehydrogenase gamma chain
K18991	NO_NAME
K07334	proteic killer suppression protein
K01725	cyanate lyase
K12067	conjugal transfer pilus assembly protein TraE
K12059	conjugal transfer pilus assembly protein TrbC
K01304	pyroglutamyl-peptidase
K11905	type VI secretion system protein
K18921	NO_NAME
K02062	thiamine transport system ATP-binding protein
K03892	ArsR family transcriptional regulator
K01191	alpha-mannosidase
K08967	1,2-dihydroxy-3-keto-5-methylthiopentene dioxygenase
K02911	large subunit ribosomal protein L32
