# Supplementary material for: Using Bacterial Transcriptomics to Investigate Targets of Host-Bacterial Interactions in Caenorhabditis elegans
Source: Sci Rep. 2019 Apr 3;9:5545. doi: 10.1038/s41598-019-41452-2 (PMC6447554; doi:10.1038/s41598-019-41452-2)
Supplement: Supplementary file 7 — Supplemental Table 6 [file 41598_2019_41452_MOESM7_ESM.xlsx]

## Sheet: Sheet1
KEGG Orthology	Function
K03980	putative peptidoglycan lipid II flippase
K01753	D-serine dehydratase
K03070	preprotein translocase subunit SecA
K11106	L-tartrate/succinate antiporter
K18765	NO_NAME
K12264	anaerobic nitric oxide reductase flavorubredoxin
K01682	aconitate hydratase 2 / 2-methylisocitrate dehydratase
K09015	Fe-S cluster assembly protein SufD
K00112	glycerol-3-phosphate dehydrogenase subunit B
K03721	transcriptional regulator of aroF, aroG, tyrA and aromatic amino
K03578	ATP-dependent helicase HrpA
K00697	trehalose 6-phosphate synthase
K07448	restriction system protein
K02440	glycerol uptake facilitator protein
K05800	Lrp/AsnC family transcriptional regulator
K00362	nitrite reductase (NADH) large subunit
K09470	gamma-glutamylputrescine synthase
K04066	primosomal protein N' (replication factor Y) (superfamily II helicase)
K07248	lactaldehyde dehydrogenase / glycolaldehyde dehydrogenase
K07552	MFS transporter, DHA1 family, bicyclomycin/chloramphenicol
K14155	cystathione beta-lyase
K07674	two-component system, NarL family, nitrate/nitrite sensor histidine kinase NarQ
K13735	adhesin/invasin
K11735	GABA permease
K06445	acyl-CoA dehydrogenase
K03556	LuxR family transcriptional regulator, maltose regulon positive
K00937	polyphosphate kinase
K03797	carboxyl-terminal processing protease
K02563	UDP-N-acetylglucosamine--N-acetylmuramyl-(pentapeptide) pyrophosphoryl-undecaprenol N-acetylglucosamine transferase
K03110	fused signal recognition particle receptor
K04655	hydrogenase expression/formation protein HypE
K02824	uracil permease
K18138	multidrug efflux pump
K00087	xanthine dehydrogenase molybdenum-binding subunit
K04044	molecular chaperone HscA
K02478	two-component system, LytT family, sensor kinase
K00850	6-phosphofructokinase 1
K07483	transposase
K03587	cell division protein FtsI (penicillin-binding protein 3)
K02004	NO_NAME
K01582	lysine decarboxylase
K02846	N-methyl-L-tryptophan oxidase
K02337	DNA polymerase III subunit alpha
K02521	LysR family transcriptional regulator, positive regulator for ilvC
K07126	NO_NAME
K01869	leucyl-tRNA synthetase
K00057	glycerol-3-phosphate dehydrogenase (NAD(P)+)
K00705	4-alpha-glucanotransferase
K01929	UDP-N-acetylmuramoyl-tripeptide--D-alanyl-D-alanine ligase
K07481	transposase, IS5 family
K12975	KDO II ethanolaminephosphotransferase
K03303	lactate transporter, LctP family
K03593	ATP-binding protein involved in chromosome partitioning
K02472	UDP-N-acetyl-D-mannosaminuronic acid dehydrogenase
K01534	Zn2+-exporting ATPase
K01284	peptidyl-dipeptidase Dcp
K01886	glutaminyl-tRNA synthetase
K00297	methylenetetrahydrofolate reductase (NADPH)
K02302	uroporphyrin-III C-methyltransferase / precorrin-2 dehydrogenase / sirohydrochlorin ferrochelatase
K15461	NO_NAME
K01961	acetyl-CoA carboxylase, biotin carboxylase subunit
K16322	NO_NAME
K03695	ATP-dependent Clp protease ATP-binding subunit ClpB
K05804	right origin-binding protein
K08309	soluble lytic murein transglycosylase
K01007	pyruvate, water dikinase
K02818	PTS system, trehalose-specific IIB component
K02819	PTS system, trehalose-specific IIC component
K08484	phosphotransferase system, enzyme I, PtsP
K01271	X-Pro dipeptidase
K07568	S-adenosylmethionine
K09808	lipoprotein-releasing system permease protein
K01872	alanyl-tRNA synthetase
K01265	methionyl aminopeptidase
K00694	cellulose synthase (UDP-forming)
K07647	two-component system, OmpR family, sensor histidine kinase TorS
K02390	flagellar hook protein FlgE
K01488	adenosine deaminase
K03771	peptidyl-prolyl cis-trans isomerase SurA
K02100	MFS transporter, SP family, arabinose
K12573	ribonuclease R
K01226	trehalose-6-phosphate hydrolase
K02014	iron complex outermembrane recepter protein
K09456	putative acyl-CoA dehydrogenase
K01187	alpha-glucosidase
K03549	KUP system potassium uptake protein
K00040	fructuronate reductase
K03168	DNA topoisomerase I
K00322	NAD(P) transhydrogenase
K12368	dipeptide transport system substrate-binding protein
K01270	dipeptidase D
K01867	tryptophanyl-tRNA synthetase
K00370	nitrate reductase / nitrite oxidoreductase, alpha subunit
K01752	L-serine dehydratase
K01714	4-hydroxy-tetrahydrodipicolinate synthase
K07014	NO_NAME
K08305	membrane-bound lytic murein transglycosylase B
K02438	glycogen operon protein
K03885	NADH dehydrogenase
K01915	glutamine synthetase
K02035	peptide/nickel transport system substrate-binding protein
K01433	formyltetrahydrofolate deformylase
K15830	NO_NAME
K00688	starch phosphorylase
K03686	molecular chaperone DnaJ
K07140	NO_NAME
K15580	oligopeptide transport system substrate-binding protein
K01818	L-fucose/D-arabinose isomerase
K17713	NO_NAME
K01754	threonine dehydratase
K00616	transaldolase
K16692	NO_NAME
K03148	sulfur carrier protein ThiS adenylyltransferase
K01868	threonyl-tRNA synthetase
K01993	HlyD family secretion protein
K07085	NO_NAME
K01939	adenylosuccinate synthase
K12369	dipeptide transport system permease protein
K01652	acetolactate synthase I/II/III large subunit
K00927	phosphoglycerate kinase
K01895	acetyl-CoA synthetase
K09786	hypothetical protein
K02020	molybdate transport system substrate-binding protein
K00956	sulfate adenylyltransferase subunit 1
K02495	oxygen-independent coproporphyrinogen III oxidase
K11991	tRNA-specific adenosine deaminase
K02057	simple sugar transport system permease protein
K00791	tRNA dimethylallyltransferase
K00963	UTP--glucose-1-phosphate uridylyltransferase
K00941	hydroxymethylpyrimidine/phosphomethylpyrimidine kinase
K02536	UDP-3-O-[3-hydroxymyristoyl] glucosamine N-acyltransferase
K01194	alpha,alpha-trehalase
K00855	phosphoribulokinase
K01585	arginine decarboxylase
K03424	TatD DNase family protein
K01138	NO_NAME
K00970	poly(A) polymerase
K00382	dihydrolipoamide dehydrogenase
K02297	cytochrome o ubiquinol oxidase subunit II
K07025	putative hydrolase of the HAD superfamily
K01676	fumarate hydratase, class I
K03327	multidrug resistance protein, MATE family
K02298	cytochrome o ubiquinol oxidase subunit I
K02058	simple sugar transport system substrate-binding protein
K02427	cell division protein methyltransferase FtsJ
K03299	gluconate
K00840	succinylornithine aminotransferase
K00615	transketolase
K00014	shikimate dehydrogenase
K01610	phosphoenolpyruvate carboxykinase (ATP)
K03495	glucose inhibited division protein A
K11732	phenylalanine-specific permease
K01992	ABC-2 type transport system permease protein
K06871	NO_NAME
K10441	ribose transport system ATP-binding protein
K00163	pyruvate dehydrogenase E1 component
K00053	ketol-acid reductoisomerase
K04759	ferrous iron transport protein B
K00873	pyruvate kinase
K06217	phosphate starvation-inducible protein PhoH and related proteins
K01937	CTP synthase
K01223	6-phospho-beta-glucosidase
K01524	exopolyphosphatase / guanosine-5'-triphosphate,3'-diphosphate pyrophosphatase
K01744	aspartate ammonia-lyase
K03077	L-ribulose-5-phosphate 4-epimerase
K01626	3-deoxy-7-phosphoheptulonate synthase
K01448	N-acetylmuramoyl-L-alanine amidase
K06901	putative MFS transporter, AGZA family, xanthine/uracil permease
K08483	phosphotransferase system, enzyme I, PtsI
K03305	proton-dependent oligopeptide transporter, POT family
K00540	NO_NAME
K07347	outer membrane usher protein
K08303	putative protease
K03286	OmpA-OmpF porin, OOP family
K00656	formate C-acetyltransferase
K07258	D-alanyl-D-alanine carboxypeptidase (penicillin-binding protein 5/6)
K02013	iron complex transport system ATP-binding protein
K01082	3'(2'), 5'-bisphosphate nucleotidase
K00981	phosphatidate cytidylyltransferase
K07024	NO_NAME
K02945	small subunit ribosomal protein S1
K09475	outer membrane pore protein C
K02535	UDP-3-O-[3-hydroxymyristoyl] N-acetylglucosamine deacetylase
K07402	xanthine dehydrogenase accessory factor
K07497	putative transposase
K03040	DNA-directed RNA polymerase subunit alpha
K06726	D-ribose pyranase
K03076	preprotein translocase subunit SecY
K03704	cold shock protein (beta-ribbon, CspA family)
K04069	pyruvate formate lyase activating enzyme
K08151	MFS transporter, DHA1 family, tetracycline resistance protein
K18698	beta-lactamase class A TEM
