# Supplementary material for: Using Bacterial Transcriptomics to Investigate Targets of Host-Bacterial Interactions in Caenorhabditis elegans
Source: Sci Rep. 2019 Apr 3;9:5545. doi: 10.1038/s41598-019-41452-2 (PMC6447554; doi:10.1038/s41598-019-41452-2)
Supplement: Supplementary file 8 — Supplemental Table 7 [file 41598_2019_41452_MOESM8_ESM.xlsx]

## Sheet: Sheet1
Enrichment KEGG Orthology	Group	LDA score	p-value
K01250 pyrimidine specific ribonucleoside hydrolase	daf-2	3.12684	0.0495346
K03088 RNA polymerase sigma 70 factor ECF subfamily	daf-2	3.04083	0.0463016
K02970 small subunit ribosomal protein S21	daf-2	2.86426	0.036904
K02871 large subunit ribosomal protein L13	daf-2	2.83047	0.0463016
K12262 cytochrome b561	daf-2	2.78511	0.036904
K03564 peroxiredoxin Q BCP	daf-2	2.77081	0.036904
K14587 NO NAME	daf-2	2.72782	0.036904
K03676 glutaredoxin 3	daf-2	2.72095	0.036904
K01070 S formylglutathione hydrolase EC 3 1 2 12	daf-2	2.69378	0.0463016
K08303 putative protease EC 3 4	daf-2	2.68736	0.0495346
K06867 NO NAME	daf-2	2.64543	0.0463016
K02450 general secretion pathway protein A	daf-2	2.6412	0.036904
K10441 ribose transport system ATP binding protein EC 3 6 3 17	daf-2	2.6188	0.0495346
K00364 GMP reductase EC 1 7 1 7	daf-2	2.61797	0.0495346
K11264 methylmalonyl CoA decarboxylase EC 4 1 1 41	daf-2	2.6173	0.036904
K01990 ABC 2 type transport system ATP binding protein	daf-2	2.61198	0.0463016
K07283 putative salt induced outer membrane protein	daf-2	2.6062	0.036904
K00124 formate dehydrogenase iron sulfur subunit	daf-2	2.60161	0.0463016
K03284 metal ion transporter MIT family	daf-2	2.59552	0.0463016
K06006 periplasmic protein CpxP	daf-2	2.58893	0.036904
K03825 putative acetyltransferase	daf-2	2.58322	0.036904
K08218 MFS transporter PAT family beta lactamase induction signal transducer AmpG	daf-2	2.57613	0.036904
K06920 7 cyano 7 deazaguanine synthase EC 6 3 4 20	daf-2	2.56356	0.0463016
K12529 putative selenate reductase FAD binding subunit	daf-2	2.55885	0.036904
K01666 4 hydroxy 2 oxovalerate aldolase EC 4 1 3 39	daf-2	2.53954	0.0463016
K06201 copper homeostasis protein	daf-2	2.52717	0.036904
K09907 hypothetical protein	daf-2	2.52686	0.036904
K13938 dihydromonapterin reductase dihydrofolate reductase EC 1 5 1 1 5 1 3	daf-2	2.51853	0.0463016
K09893 hypothetical protein	daf-2	2.51064	0.036904
K01256 aminopeptidase N EC 3 4 11 2	daf-2	2.5051	0.0463016
K03648 uracil DNA glycosylase EC 3 2 2 27	daf-2	2.49434	0.036904
K02108 F type H transporting ATPase subunit a	daf-2	2.49225	0.0463016
K06214 curli production assembly transport component CsgG	daf-2	2.49023	0.0463016
K02387 flagellar basal body rod protein FlgB	daf-2	2.48511	0.036904
K00884 N acetylglucosamine kinase EC 2 7 1 59	daf-2	2.47597	0.0463016
K00876 uridine kinase EC 2 7 1 48	daf-2	2.47447	0.036904
K00024 malate dehydrogenase EC 1 1 1 37	daf-2	2.47364	0.0495346
K01185 lysozyme	daf-2	2.46381	0.036904
K02477 two component system LytT family response regulator	daf-2	2.46346	0.036904
K07289 AsmA protein	daf-2	2.46319	0.0495346
K08354 thiosulfate reductase cytochrome b subunit	daf-2	2.45921	0.036904
K04067 primosomal replication protein N	daf-2	2.45915	0.036904
K03836 low affinity tryptophan permease	daf-2	2.45061	0.036904
K17761 succinate semialdehyde dehydrogenase mitochondrial EC 1 2 1 24	daf-2	2.43853	0.036904
K13288 oligoribonuclease EC 3 1	daf-2	2.43052	0.036904
K01940 argininosuccinate synthase EC 6 3 4 5	daf-2	2.42058	0.0463016
K03834 tyrosine specific transport protein	daf-2	2.42017	0.036904
K18471 methylglyoxal reductase EC 1 1 1	daf-2	2.41981	0.036904
K02386 flagella basal body P ring formation protein FlgA	daf-2	2.41894	0.0463016
K00655 1 acyl sn glycerol 3 phosphate acyltransferase EC 2 3 1 51	daf-2	2.41321	0.036904
K00757 uridine phosphorylase EC 2 4 2 3	daf-2	2.41301	0.036904
K01089 imidazoleglycerol phosphate dehydratase histidinol phosphatase EC 4 2 1 19 3 1 3 15	daf-2	2.41112	0.036904
K04336 curli production protein	daf-2	2.40967	0.036904
K15553 sulfonate transport system substrate binding protein	daf-2	2.40842	0.0495346
K07127 5 hydroxyisourate hydrolase EC 3 5 2 17	daf-2	2.40449	0.036904
K03299 gluconate H symporter GntP family	daf-2	2.40277	0.0495346
K09971 general L amino acid transport system permease protein	daf-2	2.39987	0.0495346
K01626 3 deoxy 7 phosphoheptulonate synthase EC 2 5 1 54	daf-2	2.39513	0.0495346
K09906 hypothetical protein	daf-2	2.3928	0.036904
K03808 paraquat inducible protein A	daf-2	2.38476	0.0495346
K02485 two component system unclassified family response regulator	daf-2	2.38214	0.0463016
K16370 6 phosphofructokinase 2 EC 2 7 1 11	daf-2	2.37059	0.0463016
K04065 hyperosmotically inducible periplasmic protein	daf-2	2.36428	0.036904
K02454 general secretion pathway protein E	daf-2	2.36368	0.0463016
K05879 dihydroxyacetone kinase C terminal domain EC 2 7 1	daf-2	2.36276	0.0463016
K00563 rRNA guanine N1 methyltransferase	daf-2	2.35894	0.0463016
K17247 NO NAME	daf-2	2.35679	0.036904
K07238 zinc transporter ZIP family	daf-2	2.35122	0.0463016
K03811 nicotinamide mononucleotide transporter	daf-2	2.34291	0.036904
K12973 lipid IVA palmitoyltransferase EC 2 3 1 251	daf-2	2.34084	0.036904
K09936 bacterial archaeal transporter family 2 protein	daf-2	2.33759	0.036904
K14052 NO NAME	daf-2	2.33563	0.0463016
K02856 L rhamnose H transport protein	daf-2	2.33297	0.036904
K07771 two component system OmpR family response regulator BasR	daf-2	2.31597	0.0463016
K01881 prolyl tRNA synthetase EC 6 1 1 15	daf-2	2.31399	0.0495346
K07113 NO NAME	daf-2	2.30705	0.036904
K13038 phosphopantothenoylcysteine decarboxylase phosphopantothenate cysteine ligase EC 4 1 1 36 6 3 2 5	daf-2	2.30517	0.036904
K13069 NO NAME	daf-2	2.30196	0.0463016
K00995 CDP diacylglycerol glycerol 3 phosphate 3 phosphatidyltransferase EC 2 7 8 5	daf-2	2.30182	0.036904
K06157 Gnt II system L idonate transporter	daf-2	2.28851	0.0463016
K01784 UDP glucose 4 epimerase EC 5 1 3 2	daf-2	2.28052	0.0463016
K10002 glutamate aspartate transport system permease protein	daf-2	2.2735	0.036904
K08309 soluble lytic murein transglycosylase	daf-2	2.27131	0.0495346
K10036 glutamine transport system substrate binding protein	daf-2	2.26977	0.0495346
K06942 NO NAME	daf-2	2.26605	0.0463016
K02033 peptide nickel transport system permease protein	daf-2	2.26562	0.036904
K07165 transmembrane sensor	daf-2	2.2648	0.036904
K02752 PTS system beta glucoside arbutin salicin cellobiose specific IIB component EC 2 7 1	daf-2	2.26378	0.036904
K00041 tagaturonate reductase EC 1 1 1 58	daf-2	2.2596	0.0463016
K11938 HMP PP phosphatase	daf-2	2.25659	0.036904
K09817 zinc transport system ATP binding protein EC 3 6 3	daf-2	2.25595	0.0463016
K01207 beta N acetylhexosaminidase EC 3 2 1 52	daf-2	2.24894	0.0463016
K07269 hypothetical protein	daf-2	2.24517	0.0463016
K08350 formate dehydrogenase N gamma subunit	daf-2	2.24458	0.036904
K00840 succinylornithine aminotransferase EC 2 6 1 81	daf-2	2.24014	0.0495346
K02753 PTS system beta glucoside arbutin salicin cellobiose specific IIC component	daf-2	2.23928	0.036904
K03807 AmpE protein	daf-2	2.22582	0.0463016
K05365 penicillin binding protein 1B EC 2 4 1 129 3 4	daf-2	2.2218	0.0495346
K03855 ferredoxin like protein	daf-2	2.22137	0.0495346
K03324 phosphate Na symporter PNaS family	daf-2	2.21733	0.036904
K03601 exodeoxyribonuclease VII large subunit EC 3 1 11 6	daf-2	2.21597	0.0495346
K03317 concentrative nucleoside transporter CNT family	daf-2	2.20931	0.036904
K01687 dihydroxy acid dehydratase EC 4 2 1 9	daf-2	2.20918	0.0495346
K07278 outer membrane protein	daf-2	2.20707	0.036904
K11203 PTS system fructose specific IIC like component	daf-2	2.20655	0.0495346
K07780 AraC family transcriptional regulator transcriptional regulator required for anaerobic and stationary phase induction of genes	daf-2	2.20465	0.036904
K12140 hydrogenase 4 component E	daf-2	2.19607	0.036904
K08227 MFS transporter LPLT family lysophospholipid transporter	daf-2	2.19036	0.036904
K02338 DNA polymerase III subunit beta EC 2 7 7 7	daf-2	2.18684	0.036904
K07286 uncharacterized lipoprotein	daf-2	2.18041	0.036904
K03327 multidrug resistance protein MATE family	daf-2	2.17838	0.0495346
K15737 NO NAME	daf-2	2.17769	0.036904
K03562 biopolymer transport protein TolQ	daf-2	2.17323	0.0463016
K00878 hydroxyethylthiazole kinase EC 2 7 1 50	daf-2	2.17209	0.036904
K03293 amino acid transporter AAT family	daf-2	2.16886	0.0495346
K04652 hydrogenase nickel incorporation protein HypB	daf-2	2.16521	0.0463016
K01838 beta phosphoglucomutase EC 5 4 2 6	daf-2	2.1632	0.0463016
K15460 NO NAME	daf-2	2.15396	0.0463016
K00029 malate dehydrogenase oxaloacetate decarboxylating NADP EC 1 1 1 40	daf-2	2.15241	0.0463016
K09023 aminoacrylate hydrolase EC 3 5 1	daf-2	2.15137	0.036904
K07313 serine threonine protein phosphatase 1	daf-2	2.14961	0.0463016
K11199 PTS system 2 O A mannosyl D glycerate specific IIB component EC 2 7 1 195	daf-2	2.14813	0.0495346
K11200 PTS system 2 O A mannosyl D glycerate specific IIC component	daf-2	2.14336	0.0495346
K07054 NO NAME	daf-2	2.1316	0.036904
K03215 RNA methyltransferase TrmA family	daf-2	2.13062	0.036904
K11198 PTS system 2 O A mannosyl D glycerate specific IIA component EC 2 7 1 195	daf-2	2.1249	0.0495346
K00703 starch synthase EC 2 4 1 21	daf-2	2.12329	0.036904
K03147 phosphomethylpyrimidine synthase EC 4 1 99 17	daf-2	2.12224	0.0463016
K07154 NO NAME	daf-2	2.11749	0.036904
K01438 acetylornithine deacetylase EC 3 5 1 16	daf-2	2.10711	0.0463016
K03106 signal recognition particle subunit SRP54 EC 3 6 5 4	daf-2	2.10378	0.0495346
K01141 exodeoxyribonuclease I EC 3 1 11 1	daf-2	2.09533	0.036904
K18140 NO NAME	daf-2	2.08151	0.036904
K11073 putrescine transport system substrate binding protein	daf-2	2.07945	0.036904
K15738 NO NAME	daf-2	2.07455	0.0463016
K03655 ATP dependent DNA helicase RecG EC 3 6 4 12	daf-2	2.07294	0.0495346
K01130 arylsulfatase EC 3 1 6 1	daf-2	2.07267	0.0495346
K01649 2 isopropylmalate synthase EC 2 3 3 13	daf-2	2.06346	0.036904
K00116 malate dehydrogenase quinone EC 1 1 5 4	daf-2	2.0557	0.0463016
K14051 cyclic di GMP phosphodiesterase Gmr EC 3 1 4 52	daf-2	2.04374	0.0463016
K16091 NO NAME	daf-2	2.03489	0.0495346
K11535 nucleoside transport protein	daf-2	2.03417	0.0463016
K03150 2 iminoacetate synthase EC 4 1 99 19	daf-2	2.03219	0.0495346
K08997 hypothetical protein	daf-2	2.02733	0.0463016
K01042 L seryl tRNA Ser seleniumtransferase EC 2 9 1 1	daf-2	2.02305	0.0495346
K19147 NO NAME	daf-2	2.02274	0.0495346
K02478 two component system LytT family sensor kinase	daf-2	2.01515	0.0495346
K07568 S adenosylmethionine tRNA ribosyltransferase isomerase	daf-2	2.01247	0.0495346
K00872 homoserine kinase EC 2 7 1 39	daf-2	2.01208	0.036904
K03596 GTP binding protein LepA	daf-2	2.00884	0.0495346
K03110 fused signal recognition particle receptor	daf-2	2.00866	0.0495346
K02346 DNA polymerase IV	daf-2	2.00814	0.036904
K01153 type I restriction enzyme R subunit	daf-2	1.99667	0.0495346
K02616 phenylacetic acid degradation operon negative regulatory protein	daf-2	1.99508	0.036904
K13378 NADH quinone oxidoreductase subunit C D EC 1 6 5 3	daf-2	1.99403	0.0495346
K04075 cell cycle protein MesJ	daf-2	1.9747	0.0463016
K12700 NO NAME	daf-2	1.97034	0.0495346
K00101 L lactate dehydrogenase cytochrome EC 1 1 2 3	daf-2	1.96781	0.0463016
K01870 isoleucyl tRNA synthetase EC 6 1 1 5	daf-2	1.94786	0.0495346
K00697 trehalose 6 phosphate synthase EC 2 4 1 15	daf-2	1.92354	0.0495346
K02802 PTS system N acetylglucosamine specific IIA component EC 2 7 1 193	daf-2	1.91422	0.0495346
K01007 pyruvate water dikinase EC 2 7 9 2	daf-2	1.89856	0.0495346
K02804 PTS system N acetylglucosamine specific IIC component	daf-2	1.89232	0.0495346
K02803 PTS system N acetylglucosamine specific IIB component EC 2 7 1 193	daf-2	1.88253	0.0495346
K03632 chromosome partition protein MukB	daf-2	1.80828	0.0463016
K03770 peptidyl prolyl cis trans isomerase D	daf-2	1.77475	0.0463016
K07788 multidrug efflux pump	daf-2	1.76427	0.036904
K06891 ATP dependent Clp protease adaptor protein ClpS	WT-15	2.90511	0.0495346
K19303 NO NAME	WT-15	2.87728	0.0463016
K09473 gamma glutamyl gamma aminobutyrate hydrolase EC 3 5 1 94	WT-15	2.7352	0.0495346
K03702 excinuclease ABC subunit B	WT-15	2.71768	0.0495346
K01935 dethiobiotin synthetase EC 6 3 3 3	WT-15	2.69286	0.0495346
K07810 Cu I Ag I efflux system periplasmic protein CusF	WT-15	2.67883	0.0463016
K07796 outer membrane protein Cu I Ag I efflux system	WT-15	2.59453	0.0495346
K11249 cysteine O acetylserine efflux protein	WT-15	2.56719	0.0463016
K07715 two component system NtrC family response regulator GlrR	WT-15	2.56513	0.0495346
K01867 tryptophanyl tRNA synthetase EC 6 1 1 2	WT-15	2.54189	0.0495346
K07025 putative hydrolase of the HAD superfamily	WT-15	2.51382	0.0495346
K02342 DNA polymerase III subunit epsilon EC 2 7 7 7	WT-15	2.5126	0.0495346
K15256 NO NAME	WT-15	2.50997	0.0495346
K02066 phospholipid cholesterol gamma HCH transport system permease protein	WT-15	2.48783	0.0463016
K06156 Gnt I system low affinity gluconate transporter	WT-15	2.48627	0.0463016
K02013 iron complex transport system ATP binding protein EC 3 6 3 34	WT-15	2.46951	0.0495346
K08191 MFS transporter ACS family hexuronate transporter	WT-15	2.46147	0.0495346
K00820 glucosamine fructose 6 phosphate aminotransferase isomerizing EC 2 6 1 16	WT-15	2.45788	0.0495346
K19267 NAD P H dehydrogenase quinone EC 1 6 5 2	WT-15	2.43467	0.0495346
K13483 xanthine dehydrogenase YagT iron sulfur binding subunit	WT-15	2.42544	0.0463016
K03532 trimethylamine N oxide reductase cytochrome c cytochrome c type subunit TorC	WT-15	2.42514	0.0495346
K14053 NO NAME	WT-15	2.38118	0.0495346
K02027 multiple sugar transport system substrate binding protein	WT-15	2.37886	0.0495346
K00344 NADPH2 quinone reductase	WT-15	2.36723	0.0495346
K09786 hypothetical protein	WT-15	2.36526	0.0495346
K16089 NO NAME	WT-15	2.34528	0.0495346
K05782 benzoate membrane transport protein	WT-15	2.31267	0.0495346
K19272 NO NAME	WT-15	2.3121	0.0463016
K03684 ribonuclease D	WT-15	2.31157	0.0495346
K00104 glycolate oxidase EC 1 1 3 15	WT-15	2.30366	0.0495346
K12941 NO NAME	WT-15	2.29312	0.0463016
K08173 MFS transporter MHS family metabolite H symporter	WT-15	2.28981	0.0495346
K01845 glutamate 1 semialdehyde 2 1 aminomutase EC 5 4 3 8	WT-15	2.27755	0.0495346
K02409 flagellar M ring protein FliF	WT-15	2.27543	0.0495346
K00575 chemotaxis protein methyltransferase CheR EC 2 1 1 80	WT-15	2.26375	0.0463016
K15634 probable phosphoglycerate mutase EC 5 4 2 12	WT-15	2.25902	0.0463016
K01706 glucarate dehydratase EC 4 2 1 40	WT-15	2.23563	0.0463016
K04761 LysR family transcriptional regulator hydrogen peroxide inducible	WT-15	2.22893	0.0495346
K01154 type I restriction enzyme S subunit	WT-15	2.22058	0.0463016
K12371 dipeptide transport system ATP binding protein	WT-15	2.21546	0.0495346
K03554 recombination associated protein RdgC	WT-15	2.21469	0.0495346
K03656 ATP dependent DNA helicase Rep	WT-15	2.20345	0.0495346
K00681 gamma glutamyltranspeptidase glutathione hydrolase EC 2 3 2 2 3 4 19 13	WT-15	2.20267	0.0495346
K03650 tRNA modification GTPase	WT-15	2.18112	0.0495346
K01667 tryptophanase EC 4 1 99 1	WT-15	2.17936	0.0495346
K19123 NO NAME	WT-15	2.16334	0.0495346
K03272 D beta D heptose 7 phosphate kinase D beta D heptose 1 phosphate adenosyltransferase EC 2 7 1 167 2 7 7 70	WT-15	2.1552	0.0495346
K14170 chorismate mutase prephenate dehydratase EC 5 4 99 5 4 2 1 51	WT-15	2.14506	0.0495346
K04770 Lon like ATP dependent protease	WT-15	2.11632	0.0463016
K00381 sulfite reductase NADPH hemoprotein beta component EC 1 8 1 2	WT-15	2.10978	0.0495346
K10109 maltose maltodextrin transport system permease protein	WT-15	2.08253	0.0495346
K01595 phosphoenolpyruvate carboxylase EC 4 1 1 31	WT-15	2.08066	0.0495346
K01868 threonyl tRNA synthetase EC 6 1 1 3	WT-15	2.07362	0.0495346
K03721 transcriptional regulator of aroF aroG tyrA and aromatic amino	WT-15	2.07342	0.0495346
K12678 AIDA I adhesin like protein	WT-15	2.01035	0.0495346
K01886 glutaminyl tRNA synthetase EC 6 1 1 18	WT-15	2.00959	0.0495346
K00343 NADH quinone oxidoreductase subunit N EC 1 6 5 3	WT-15	1.99583	0.0463016
K01226 trehalose 6 phosphate hydrolase EC 3 2 1 93	WT-15	1.79585	0.0495346
