# Supplementary material for: Using Bacterial Transcriptomics to Investigate Targets of Host-Bacterial Interactions in Caenorhabditis elegans
Source: Sci Rep. 2019 Apr 3;9:5545. doi: 10.1038/s41598-019-41452-2 (PMC6447554; doi:10.1038/s41598-019-41452-2)
Supplement: Supplementary file 9 — Supplemental Table 8 [file 41598_2019_41452_MOESM9_ESM.xlsx]

## Sheet: Sheet1
Enrichment KEGG Orthology	Group	LDA Score	P-value
K06077 outer membrane lipoprotein SlyB	daf-16	3.64341	0.0495346
K02956 small subunit ribosomal protein S15	daf-16	3.53348	0.0495346
K01356 repressor LexA	daf-16	3.38828	0.0495346
K02972 small subunit ribosomal protein S22	daf-16	3.257	0.0495346
K03088 RNA polymerase sigma 70 factor ECF subfamily	daf-16	3.20331	0.0495346
K09802 hypothetical protein	daf-16	3.09607	0.0495346
K00939 adenylate kinase EC 2 7 4 3	daf-16	3.0126	0.0495346
K05592 ATP dependent RNA helicase DeaD EC 3 6 4 13	daf-16	2.91463	0.0495346
K02065 phospholipid cholesterol gamma HCH transport system ATP binding protein	daf-16	2.87645	0.0495346
K14065 universal stress protein D	daf-16	2.8695	0.0495346
K04062 osmotically inducible lipoprotein OsmB	daf-16	2.86882	0.0495346
K05851 adenylate cyclase class 1 EC 4 6 1 1	daf-16	2.85849	0.0495346
K02237 competence protein ComEA	daf-16	2.8422	0.0495346
K07470 DNA gyrase inhibitor	daf-16	2.83774	0.0495346
K12340 outer membrane protein	daf-16	2.82617	0.0495346
K10013 lysine arginine ornithine transport system substrate binding protein	daf-16	2.81189	0.0463016
K00615 transketolase EC 2 2 1 1	daf-16	2.78539	0.0495346
K03526 E 4 hydroxy 3 methylbut 2 enyl diphosphate synthase EC 1 17 7 1 1 17 7 3	daf-16	2.76175	0.0495346
K00382 dihydrolipoamide dehydrogenase EC 1 8 1 4	daf-16	2.75084	0.0495346
K09895 hypothetical protein	daf-16	2.73652	0.0495346
K03840 flavodoxin II	daf-16	2.70907	0.0495346
K01915 glutamine synthetase EC 6 3 1 2	daf-16	2.67736	0.0495346
K02217 ferritin 1	daf-16	2.67198	0.0495346
K09900 hypothetical protein	daf-16	2.66413	0.0463016
K00860 adenylylsulfate kinase EC 2 7 1 25	daf-16	2.65878	0.0495346
K04082 molecular chaperone HscB	daf-16	2.65601	0.0495346
K09894 hypothetical protein	daf-16	2.65448	0.0495346
K12149 DNA damage inducible protein I	daf-16	2.64404	0.0463016
K19335 NO NAME	daf-16	2.63704	0.0495346
K03665 GTP binding protein HflX	daf-16	2.63084	0.0495346
K10804 acyl CoA thioesterase I EC 3 1 2 3 1 1 5	daf-16	2.62068	0.0495346
K01520 dUTP pyrophosphatase EC 3 6 1 23	daf-16	2.61822	0.0495346
K01270 dipeptidase D EC 3 4 13	daf-16	2.6153	0.0495346
K09889 hypothetical protein	daf-16	2.61487	0.0495346
K13771 Rrf2 family transcriptional regulator nitric oxide sensitive transcriptional repressor	daf-16	2.61168	0.0495346
K09979 hypothetical protein	daf-16	2.61109	0.0495346
K11755 phosphoribosyl ATP pyrophosphohydrolase phosphoribosyl AMP cyclohydrolase EC 3 6 1 31 3 5 4 19	daf-16	2.60693	0.0495346
K02566 NagD protein	daf-16	2.60615	0.0495346
K08306 membrane bound lytic murein transglycosylase C	daf-16	2.60565	0.0495346
K00163 pyruvate dehydrogenase E1 component EC 1 2 4 1	daf-16	2.59986	0.0495346
K01048 lysophospholipase EC 3 1 1 5	daf-16	2.59822	0.0495346
K09823 Fur family transcriptional regulator zinc uptake regulator	daf-16	2.57832	0.0463016
K01704 3 isopropylmalate R 2 methylmalate dehydratase small subunit EC 4 2 1 33 4 2 1 35	daf-16	2.56249	0.0495346
K03442 small conductance mechanosensitive ion channel MscS family	daf-16	2.56088	0.0495346
K02047 sulfate transport system permease protein	daf-16	2.55216	0.0495346
K07640 two component system OmpR family sensor histidine kinase CpxA EC 2 7 13 3	daf-16	2.53953	0.0495346
K01531 Mg2 importing ATPase	daf-16	2.52934	0.0495346
K09920 hypothetical protein	daf-16	2.52735	0.0495346
K02317 DNA replication protein DnaT	daf-16	2.49891	0.0463016
K05368 aquacobalamin reductase NAD P H flavin reductase EC 1 16 1 3 1 5 1 41	daf-16	2.49621	0.0495346
K07387 putative metalloprotease	daf-16	2.48906	0.0495346
K10716 voltage gated potassium channel	daf-16	2.48884	0.0495346
K04080 molecular chaperone IbpA	daf-16	2.47755	0.0495346
K00230 menaquinone dependent protoporphyrinogen oxidase EC 1 3 5 3	daf-16	2.47624	0.0495346
K11258 acetolactate synthase II small subunit EC 2 2 1 6	daf-16	2.47203	0.0463016
K03565 regulatory protein	daf-16	2.46855	0.0495346
K01271 X Pro dipeptidase	daf-16	2.46713	0.0495346
K11923 MerR family transcriptional regulator copper efflux regulator	daf-16	2.46548	0.0495346
K08224 MFS transporter YNFM family putative membrane transport protein	daf-16	2.45974	0.0495346
K11107 ferredoxin	daf-16	2.4511	0.0495346
K01265 methionyl aminopeptidase	daf-16	2.44968	0.0495346
K01895 acetyl CoA synthetase EC 6 2 1 1	daf-16	2.44291	0.0495346
K03634 outer membrane lipoproteins carrier protein	daf-16	2.44012	0.0495346
K03885 NADH dehydrogenase EC 1 6 99 3	daf-16	2.43866	0.0495346
K01489 cytidine deaminase EC 3 5 4 5	daf-16	2.43565	0.0495346
K14591 NO NAME	daf-16	2.43504	0.0495346
K00384 thioredoxin reductase NADPH EC 1 8 1 9	daf-16	2.43303	0.0495346
K01890 phenylalanyl tRNA synthetase beta chain EC 6 1 1 20	daf-16	2.43014	0.0495346
K02600 N utilization substance protein A	daf-16	2.42215	0.0495346
K01881 prolyl tRNA synthetase EC 6 1 1 15	daf-16	2.42133	0.0495346
K04079 molecular chaperone HtpG	daf-16	2.41854	0.0495346
K01619 deoxyribose phosphate aldolase EC 4 1 2 4	daf-16	2.41556	0.0495346
K07722 CopG family transcriptional regulator nickel responsive regulator	daf-16	2.40943	0.0495346
K01733 threonine synthase EC 4 2 3 1	daf-16	2.40417	0.0495346
K03701 excinuclease ABC subunit A	daf-16	2.39775	0.0495346
K00036 glucose 6 phosphate 1 dehydrogenase EC 1 1 1 49 1 1 1 363	daf-16	2.39378	0.0495346
K00901 diacylglycerol kinase ATP EC 2 7 1 107	daf-16	2.3916	0.0495346
K00560 thymidylate synthase EC 2 1 1 45	daf-16	2.37605	0.0495346
K02399 flagella synthesis protein FlgN	daf-16	2.37318	0.0495346
K00769 xanthine phosphoribosyltransferase EC 2 4 2 22	daf-16	2.37146	0.0495346
K14287 NO NAME	daf-16	2.36967	0.0495346
K00817 histidinol phosphate aminotransferase EC 2 6 1 9	daf-16	2.3623	0.0495346
K07667 two component system OmpR family KDP operon response regulator KdpE	daf-16	2.32889	0.036904
K03810 virulence factor	daf-16	2.2942	0.0495346
K03633 chromosome partition protein MukF	daf-16	2.29168	0.0495346
K01687 dihydroxy acid dehydratase EC 4 2 1 9	daf-16	2.2841	0.0495346
K17195 D allulose 6 phosphate 3 epimerase EC 5 1 3	daf-16	2.28402	0.036904
K00099 1 deoxy D xylulose 5 phosphate reductoisomerase EC 1 1 1 267	daf-16	2.26982	0.0495346
K19166 NO NAME	daf-16	2.25073	0.036904
K07771 two component system OmpR family response regulator BasR	daf-16	2.24749	0.0495346
K01284 peptidyl dipeptidase Dcp	daf-16	2.24723	0.0495346
K03797 carboxyl terminal processing protease	daf-16	2.24172	0.0495346
K16868 NO NAME	daf-16	2.23193	0.0495346
K03466 DNA segregation ATPase FtsK SpoIIIE S DNA T family	daf-16	2.23144	0.0495346
K00265 glutamate synthase NADPH NADH large chain EC 1 4 1 13 1 4 1 14	daf-16	2.23055	0.0495346
K09925 hypothetical protein	daf-16	2.22908	0.0463016
K09798 hypothetical protein	daf-16	2.22738	0.0495346
K01929 UDP N acetylmuramoyl tripeptide D alanyl D alanine ligase EC 6 3 2 10	daf-16	2.22232	0.0495346
K12941 NO NAME	daf-16	2.21928	0.0495346
K09974 hypothetical protein	daf-16	2.21312	0.036904
K02837 peptide chain release factor RF 3	daf-16	2.21221	0.0495346
K02072 D methionine transport system permease protein	daf-16	2.20756	0.0463016
K00363 nitrite reductase NADH small subunit EC 1 7 1 15	daf-16	2.20631	0.036904
K01414 oligopeptidase A	daf-16	2.20002	0.0495346
K06282 hydrogenase small subunit EC 1 12 99 6	daf-16	2.19575	0.0495346
K09014 Fe S cluster assembly protein SufB	daf-16	2.19066	0.0495346
K12339 cysteine synthase B EC 2 5 1 47	daf-16	2.17872	0.0495346
K01812 glucuronate isomerase EC 5 3 1 12	daf-16	2.16769	0.0495346
K05782 benzoate membrane transport protein	daf-16	2.15883	0.0495346
K00859 dephospho CoA kinase EC 2 7 1 24	daf-16	2.14317	0.0495346
K07647 two component system OmpR family sensor histidine kinase TorS EC 2 7 13 3	daf-16	2.12141	0.0495346
K15549 NO NAME	daf-16	2.1207	0.036904
K09019 3 hydroxypropanoate dehydrogenase EC 1 1 1	daf-16	2.11531	0.0463016
K07673 two component system NarL family nitrate nitrite sensor histidine kinase NarX EC 2 7 13 3	daf-16	2.10952	0.0495346
K01595 phosphoenolpyruvate carboxylase EC 4 1 1 31	daf-16	2.10455	0.0495346
K05780 alpha D ribose 1 methylphosphonate 5 triphosphate synthase subunit PhnL EC 2 7 8 37	daf-16	2.09974	0.0463016
K02572 ferredoxin type protein NapF	daf-16	2.09876	0.036904
K07259 D alanyl D alanine carboxypeptidase D alanyl D alanine endopeptidase penicillin binding protein 4 EC 3 4 16 4 3 4 21	daf-16	2.09458	0.0495346
K03647 protein involved in ribonucleotide reduction	daf-16	2.08765	0.0495346
K15034 NO NAME	daf-16	2.0859	0.0495346
K02798 PTS system mannitol specific IIA component EC 2 7 1 197	daf-16	2.08493	0.0495346
K06975 NO NAME	daf-16	2.08126	0.036904
K05685 macrolide transport system ATP binding permease protein EC 3 6 3	daf-16	2.06278	0.0495346
K00857 thymidine kinase EC 2 7 1 21	daf-16	2.02236	0.0463016
K02019 molybdate transport system regulatory protein	daf-16	1.99812	0.0463016
K02573 ferredoxin type protein NapG	daf-16	1.94615	0.036904
K09471 gamma glutamylputrescine oxidase EC 1 4 3	daf-16	1.94135	0.0495346
K06917 tRNA 2 selenouridine synthase	daf-16	1.89891	0.0463016
K03490 AraC family transcriptional regulator cel operon repressor	daf-16	1.83432	0.0463016
K08322 L gulonate 5 dehydrogenase EC 1 1 1 380	daf-16	1.83179	0.036904
K02551 2 succinyl 5 enolpyruvyl 6 hydroxy 3 cyclohexene 1 carboxylate synthase EC 2 2 1 9	daf-16	1.82667	0.0495346
K12524 bifunctional aspartokinase homoserine dehydrogenase 1 EC 2 7 2 4 1 1 1 3	daf-16	1.69558	0.036904
K03082 hexulose 6 phosphate isomerase EC 5	daf-16	1.48844	0.036904
K07305 peptide methionine R S oxide reductase	WT-20	3.04105	0.0495346
K02446 fructose 1 6 bisphosphatase II EC 3 1 3 11	WT-20	2.9239	0.0495346
K00330 NADH quinone oxidoreductase subunit A EC 1 6 5 3	WT-20	2.87852	0.0495346
K13255 NO NAME	WT-20	2.73827	0.0495346
K10037 glutamine transport system permease protein	WT-20	2.72721	0.0495346
K07042 NO NAME	WT-20	2.70653	0.0495346
K07224 putative lipoprotein	WT-20	2.68406	0.0495346
K02390 flagellar hook protein FlgE	WT-20	2.6797	0.0495346
K09897 hypothetical protein	WT-20	2.66223	0.0495346
K02760 PTS system cellobiose specific IIB component EC 2 7 1 196 2 7 1 205	WT-20	2.65666	0.0495346
K00322 NAD P transhydrogenase EC 1 6 1 1	WT-20	2.63597	0.0495346
K07304 peptide methionine S S oxide reductase	WT-20	2.63323	0.0495346
K01734 methylglyoxal synthase EC 4 2 3 3	WT-20	2.60843	0.0495346
K03649 TDG mug DNA glycosylase family protein EC 3 2 2	WT-20	2.59449	0.0495346
K10806 acyl CoA thioesterase YciA EC 3 1 2	WT-20	2.55926	0.0463016
K02403 flagellar transcriptional activator FlhD	WT-20	2.52953	0.0495346
K15634 probable phosphoglycerate mutase EC 5 4 2 12	WT-20	2.48729	0.0495346
K15545 NO NAME	WT-20	2.48413	0.0495346
K18800 2 octaprenylphenol hydroxylase EC 1 14 13	WT-20	2.48402	0.0495346
K07180 serine protein kinase	WT-20	2.47456	0.0495346
K00088 IMP dehydrogenase EC 1 1 1 205	WT-20	2.4606	0.0495346
K02389 flagellar basal body rod modification protein FlgD	WT-20	2.45582	0.0495346
K00335 NADH quinone oxidoreductase subunit F EC 1 6 5 3	WT-20	2.4282	0.0495346
K02391 flagellar basal body rod protein FlgF	WT-20	2.42044	0.0495346
K14347 NO NAME	WT-20	2.3341	0.0495346
K07791 anaerobic C4 dicarboxylate transporter DcuA	WT-20	2.30183	0.0495346
K02560 lauroyl Kdo2 lipid IVA myristoyltransferase EC 2 3 1 243	WT-20	2.24758	0.0495346
K04021 aldehyde dehydrogenase	WT-20	2.1205	0.0495346
K00130 betaine aldehyde dehydrogenase EC 1 2 1 8	WT-20	1.95486	0.0495346
