# Supplementary material for: Using Bacterial Transcriptomics to Investigate Targets of Host-Bacterial Interactions in Caenorhabditis elegans
Source: Sci Rep. 2019 Apr 3;9:5545. doi: 10.1038/s41598-019-41452-2 (PMC6447554; doi:10.1038/s41598-019-41452-2)
Supplement: Supplementary file 10 — Supplemental Table 9 [file 41598_2019_41452_MOESM10_ESM.xlsx]

## Sheet: Sheet1
Enrichment KEGG Orthology	Enrichment Cohort	LDA Score	P-value
K18698 beta lactamase class A TEM	WT-15C	4.9388	0.0495346
K01190 beta galactosidase EC 3 2 1 23	WT-15C	4.07273	0.0463016
K19271 NO NAME	WT-15C	3.72219	0.0463016
K07481 transposase IS5 family	WT-15C	3.24834	0.0495346
K07497 putative transposase	WT-15C	3.12074	0.0495346
K19303 NO NAME	WT-15C	2.8817	0.0495346
K08313 fructose 6 phosphate aldolase 1	WT-15C	2.77282	0.0495346
K12339 cysteine synthase B EC 2 5 1 47	WT-15C	2.76444	0.0495346
K09473 gamma glutamyl gamma aminobutyrate hydrolase	WT-15C	2.74946	0.0495346
K01935 dethiobiotin synthetase	WT-15C	2.68241	0.0495346
K03702 excinuclease ABC subunit B	WT-15C	2.63909	0.0495346
K00690 sucrose phosphorylase EC 2 4 1 7	WT-15C	2.63829	0.0495346
K02182 crotonobetaine carnitine CoA ligase	WT-15C	2.63079	0.0463016
K09808 lipoprotein releasing system permease protein	WT-15C	2.6286	0.0495346
K02013 iron complex transport system ATP binding protein EC 3 6 3 34	WT-15C	2.60387	0.0495346
K10709 protein FrlC	WT-15C	2.56123	0.0463016
K06163 alpha D ribose 1 methylphosphonate 5 phosphate C P lyase EC 4 7 1 1	WT-15C	2.55826	0.0463016
K03565 regulatory protein	WT-15C	2.55125	0.0495346
K07566 putative translation factor	WT-15C	2.54179	0.0495346
K15256 NO NAME	WT-15C	2.54048	0.0495346
K05800 Lrp AsnC family transcriptional regulator	WT-15C	2.51435	0.0495346
K12687 antigen 43	WT-15C	2.51151	0.036904
K02342 DNA polymerase III subunit epsilon EC 2 7 7 7	WT-15C	2.50697	0.0495346
K09786 hypothetical protein	WT-15C	2.5015	0.0495346
K05782 benzoate membrane transport protein	WT-15C	2.49664	0.0495346
K00611 ornithine carbamoyltransferase EC 2 1 3 3	WT-15C	2.48908	0.0495346
K08722 5 deoxynucleotidase EC 3 1 3 89	WT-15C	2.4872	0.0463016
K14053 NO NAME	WT-15C	2.48471	0.0463016
K08279 carnitine operon protein CaiE	WT-15C	2.48388	0.0495346
K15723 NO NAME	WT-15C	2.47704	0.0463016
K01915 glutamine synthetase EC 6 3 1 2	WT-15C	2.47402	0.0495346
K08191 MFS transporter ACS family hexuronate transporter	WT-15C	2.47283	0.0495346
K03476 L ascorbate 6 phosphate lactonase EC 3 1 1	WT-15C	2.47218	0.0463016
K16868 NO NAME	WT-15C	2.46753	0.0495346
K13483 xanthine dehydrogenase YagT iron sulfur binding subunit	WT-15C	2.46564	0.0495346
K03721 transcriptional regulator of aroF aroG tyrA and aromatic amino	WT-15C	2.45471	0.0495346
K10111 multiple sugar transport system ATP binding protein EC 3 6 3	WT-15C	2.4446	0.0463016
K06156 Gnt I system low affinity gluconate transporter	WT-15C	2.44257	0.0495346
K03532 trimethylamine N oxide reductase cytochrome c cytochrome c type subunit TorC	WT-15C	2.43529	0.0463016
K19267 NAD P H dehydrogenase quinone EC 1 6 5 2	WT-15C	2.43474	0.0495346
K10680 N ethylmaleimide reductase	WT-15C	2.42275	0.0495346
K02056 simple sugar transport system ATP binding protein	WT-15C	2.41761	0.0495346
K02798 PTS system mannitol specific IIA component	WT-15C	2.40691	0.0495346
K03319 divalent anion Na symporter DASS family	WT-15C	2.40129	0.0495346
K02314 replicative DNA helicase EC 3 6 4 12	WT-15C	2.39756	0.0495346
K12369 dipeptide transport system permease protein	WT-15C	2.39446	0.0495346
K02066 phospholipid cholesterol gamma HCH transport system permease protein	WT-15C	2.39402	0.0495346
K00014 shikimate dehydrogenase	WT-15C	2.39034	0.0495346
K01667 tryptophanase	WT-15C	2.3893	0.0495346
K02563 UDP N acetylglucosamine N acetylmuramyl pentapeptide pyrophosphoryl undecaprenol N acetylglucosamine transferase EC 2 4 1 227	WT-15C	2.38921	0.0495346
K00344 NADPH2 quinone reductase	WT-15C	2.38567	0.0495346
K03684 ribonuclease D	WT-15C	2.38507	0.0495346
K00575 chemotaxis protein methyltransferase CheR EC 2 1 1 80	WT-15C	2.38187	0.036904
K00373 nitrate reductase delta subunit	WT-15C	2.37828	0.0495346
K03303 lactate transporter LctP family	WT-15C	2.37639	0.0495346
K02409 flagellar M ring protein FliF	WT-15C	2.37424	0.036904
K19123 NO NAME	WT-15C	2.35716	0.0463016
K00681 gamma glutamyltranspeptidase glutathione hydrolase	WT-15C	2.34967	0.0495346
K11927 ATP dependent RNA helicase RhlE EC 3 6 4 13	WT-15C	2.33164	0.0495346
K11935 biofilm PGA synthesis protein PgaA	WT-15C	2.32939	0.0495346
K16235 NO NAME	WT-15C	2.31994	0.036904
K07712 two component system NtrC family nitrogen regulation response regulator GlnG	WT-15C	2.31217	0.0495346
K03656 ATP dependent DNA helicase Rep	WT-15C	2.31186	0.0495346
K06158 ATP binding cassette sub family F member 3	WT-15C	2.30383	0.0495346
K09018 pyrimidine oxygenase EC 1 14 99 46	WT-15C	2.29348	0.0495346
K01284 peptidyl dipeptidase Dcp	WT-15C	2.28428	0.0495346
K08324 succinate semialdehyde dehydrogenase EC 1 2 1 16 1 2 1 24	WT-15C	2.28411	0.0495346
K01154 type I restriction enzyme S subunit	WT-15C	2.27661	0.036904
K01895 acetyl CoA synthetase	WT-15C	2.27071	0.0495346
K02014 iron complex outermembrane recepter protein	WT-15C	2.26769	0.0495346
K01271 X Pro dipeptidase	WT-15C	2.26396	0.0495346
K12941 NO NAME	WT-15C	2.2539	0.0495346
K09760 DNA recombination protein RmuC	WT-15C	2.24366	0.0495346
K12371 dipeptide transport system ATP binding protein	WT-15C	2.24341	0.0495346
K01873 valyl tRNA synthetase EC 6 1 1 9	WT-15C	2.24218	0.0495346
K11209 GST like protein	WT-15C	2.24105	0.0495346
K07821 trimethylamine N oxide reductase cytochrome c 2 cytochrome c type	WT-15C	2.2354	0.0463016
K03686 molecular chaperone DnaJ	WT-15C	2.2261	0.0495346
K02554 2 keto 4 pentenoate hydratase	WT-15C	2.2208	0.0463016
K02020 molybdate transport system substrate binding protein	WT-15C	2.21757	0.0495346
K06970 ribosomal RNA large subunit methyltransferase F	WT-15C	2.21722	0.0495346
K01467 beta lactamase class C	WT-15C	2.20875	0.0495346
K01595 phosphoenolpyruvate carboxylase EC 4 1 1 31	WT-15C	2.19662	0.0495346
K12700 NO NAME	WT-15C	2.1926	0.0495346
K02336 DNA polymerase II	WT-15C	2.18254	0.0463016
K00854 xylulokinase	WT-15C	2.17737	0.0495346
K05778 putative thiamine transport system permease protein	WT-15C	2.16691	0.0495346
K10109 maltose maltodextrin transport system permease protein	WT-15C	2.16103	0.0495346
K02037 phosphate transport system permease protein	WT-15C	2.15796	0.0495346
K00074 3 hydroxybutyryl CoA dehydrogenase EC 1 1 1 157	WT-15C	2.15329	0.036904
K07140 NO NAME	WT-15C	2.15274	0.0495346
K00112 glycerol 3 phosphate dehydrogenase subunit B EC 1 1 5 3	WT-15C	2.14302	0.0495346
K03838 threonine transporter	WT-15C	2.14014	0.0495346
K12146 hydrogenase 4 transcriptional activator	WT-15C	2.1196	0.0495346
K07647 two component system OmpR family sensor histidine kinase TorS	WT-15C	2.10244	0.0495346
K00343 NADH quinone oxidoreductase subunit N	WT-15C	2.05373	0.0495346
K01961 acetyl CoA carboxylase biotin carboxylase subunit	WT-15C	2.05287	0.0495346
K06145 LacI family transcriptional regulator gluconate utilization system	WT-15C	2.03917	0.0495346
K11177 xanthine dehydrogenase YagR molybdenum binding subunit EC 1 17 1 4	WT-15C	2.03349	0.0495346
K10908 DNA directed RNA polymerase mitochondrial	WT-15C	2.02267	0.036904
K03980 putative peptidoglycan lipid II flippase	WT-15C	2.01775	0.0495346
K03407 two component system chemotaxis family sensor kinase CheA	WT-15C	2.00835	0.0495346
K03812 ribosome modulation factor	WT-20C	4.23	0.05
K06884 NO NAME	WT-20C	4.23	0.05
K04069 pyruvate formate lyase activating enzyme	WT-20C	4.23	0.05
K08151 MFS transporter DHA1 family tetracycline resistance protein	WT-20C	4.05	0.05
K12148 biofilm regulator BssS	WT-20C	3.65	0.05
K06726 D ribose pyranase EC 5 4 99 62	WT-20C	3.59	0.05
K04047 starvation inducible DNA binding protein	WT-20C	3.5	0.05
K03312 glutamate Na symporter ESS family	WT-20C	3.21	0.05
K13628 NO NAME	WT-20C	3.11	0.04
K02948 small subunit ribosomal protein S11	WT-20C	3.05	0.04
K02970 small subunit ribosomal protein S21	WT-20C	3.04	0.04
K04764 integration host factor subunit alpha	WT-20C	2.99	0.04
K02871 large subunit ribosomal protein L13	WT-20C	2.96	0.05
K02959 small subunit ribosomal protein S16	WT-20C	2.96	0.04
K02902 large subunit ribosomal protein L28	WT-20C	2.94	0.05
K10441 ribose transport system ATP binding protein EC 3 6 3 17	WT-20C	2.93	0.05
K06142 outer membrane protein	WT-20C	2.92	0.04
K06204 DnaK suppressor protein	WT-20C	2.91	0.05
K11065 thiol peroxidase atypical 2 Cys peroxiredoxin	WT-20C	2.84	0.04
K02300 cytochrome o ubiquinol oxidase subunit IV	WT-20C	2.84	0.04
K03972 phage shock protein E	WT-20C	2.83	0.04
K11068 hemolysin III	WT-20C	2.83	0.05
K06866 autonomous glycyl radical cofactor	WT-20C	2.82	0.05
K05808 putative sigma 54 modulation protein	WT-20C	2.81	0.05
K13643 NO NAME	WT-20C	2.8	0.04
K03719 Lrp AsnC family transcriptional regulator leucine responsive	WT-20C	2.79	0.05
K02950 small subunit ribosomal protein S12	WT-20C	2.76	0.05
K03111 single strand DNA binding protein	WT-20C	2.75	0.05
K03747 Smg protein	WT-20C	2.74	0.05
K03073 preprotein translocase subunit SecE	WT-20C	2.72	0.05
K02297 cytochrome o ubiquinol oxidase subunit II EC 1 10 3 10	WT-20C	2.71	0.05
K07305 peptide methionine R S oxide reductase	WT-20C	2.69	0.05
K03089 RNA polymerase sigma 32 factor	WT-20C	2.69	0.04
K03088 RNA polymerase sigma 70 factor ECF subfamily	WT-20C	2.69	0.05
K07277 outer membrane protein	WT-20C	2.65	0.05
K00647 3 oxoacyl acyl carrier protein synthase I EC 2 3 1 41	WT-20C	2.65	0.05
K07726 putative transcriptional regulator	WT-20C	2.63	0.04
K09914 putative lipoprotein	WT-20C	2.62	0.05
K00330 NADH quinone oxidoreductase subunit A EC 1 6 5 3	WT-20C	2.59	0.04
K05788 integration host factor subunit beta	WT-20C	2.59	0.04
K03809 NAD P H dehydrogenase quinone EC 1 6 5 2	WT-20C	2.58	0.05
K07661 two component system OmpR family response regulator RstA	WT-20C	2.58	0.04
K00574 cyclopropane fatty acyl phospholipid synthase	WT-20C	2.57	0.04
K11103 aerobic C4 dicarboxylate transport protein	WT-20C	2.55	0.05
K06187 recombination protein RecR	WT-20C	2.54	0.04
K01738 cysteine synthase A EC 2 5 1 47	WT-20C	2.54	0.05
K03559 biopolymer transport protein ExbD	WT-20C	2.53	0.04
K01897 long chain acyl CoA synthetase EC 6 2 1 3	WT-20C	2.52	0.05
K10036 glutamine transport system substrate binding protein	WT-20C	2.52	0.05
K10038 glutamine transport system ATP binding protein EC 3 6 3	WT-20C	2.51	0.05
K02108 F type H transporting ATPase subunit a	WT-20C	2.51	0.05
K03643 LPS assembly lipoprotein	WT-20C	2.51	0.05
K01689 enolase EC 4 2 1 11	WT-20C	2.49	0.05
K09910 hypothetical protein	WT-20C	2.48	0.04
K02356 elongation factor EF P	WT-20C	2.48	0.04
K02446 fructose 1 6 bisphosphatase II EC 3 1 3 11	WT-20C	2.48	0.05
K02112 F type H transporting ATPase subunit beta EC 3 6 3 14	WT-20C	2.48	0.05
K07224 putative lipoprotein	WT-20C	2.47	0.05
K00124 formate dehydrogenase iron sulfur subunit	WT-20C	2.46	0.05
K01963 acetyl CoA carboxylase carboxyl transferase subunit beta EC 6 4 1 2	WT-20C	2.44	0.05
K01759 lactoylglutathione lyase EC 4 4 1 5	WT-20C	2.43	0.04
K08998 hypothetical protein	WT-20C	2.43	0.04
K09933 hypothetical protein	WT-20C	2.43	0.05
K02380 FdhE protein	WT-20C	2.42	0.05
K03544 ATP dependent Clp protease ATP binding subunit ClpX	WT-20C	2.41	0.05
K07574 putative RNA binding protein containing KH domain	WT-20C	2.4	0.04
K02387 flagellar basal body rod protein FlgB	WT-20C	2.4	0.04
K03798 cell division protease FtsH	WT-20C	2.39	0.05
K09903 uridylate kinase EC 2 7 4 22	WT-20C	2.39	0.04
K03796 Bax protein	WT-20C	2.39	0.05
K07235 tRNA 2 thiouridine synthesizing protein D EC 2 8 1	WT-20C	2.39	0.04
K09802 hypothetical protein	WT-20C	2.38	0.04
K03435 LacI family transcriptional regulator fructose operon	WT-20C	2.38	0.05
K09904 hypothetical protein	WT-20C	2.37	0.04
K01011 thiosulfate 3 mercaptopyruvate sulfurtransferase EC 2 8 1 1 2 8 1 2	WT-20C	2.37	0.05
K00939 adenylate kinase EC 2 7 4 3	WT-20C	2.37	0.04
K06920 7 cyano 7 deazaguanine synthase EC 6 3 4 20	WT-20C	2.35	0.05
K07042 NO NAME	WT-20C	2.35	0.05
K03979 GTP binding protein	WT-20C	2.35	0.05
K07304 peptide methionine S S oxide reductase	WT-20C	2.35	0.04
K03609 septum site determining protein MinD	WT-20C	2.34	0.04
K09160 hypothetical protein	WT-20C	2.33	0.04
K03839 flavodoxin I	WT-20C	2.32	0.04
K14761 NO NAME	WT-20C	2.32	0.04
K00760 hypoxanthine phosphoribosyltransferase EC 2 4 2 8	WT-20C	2.32	0.04
K07793 putative tricarboxylic transport membrane protein	WT-20C	2.32	0.04
K03282 large conductance mechanosensitive channel MscL family	WT-20C	2.31	0.04
K00130 betaine aldehyde dehydrogenase EC 1 2 1 8	WT-20C	2.3	0.04
K07470 DNA gyrase inhibitor	WT-20C	2.29	0.04
K01495 GTP cyclohydrolase I EC 3 5 4 16	WT-20C	2.29	0.04
K01255 leucyl aminopeptidase EC 3 4 11 1	WT-20C	2.29	0.05
K01159 crossover junction endodeoxyribonuclease RuvC EC 3 1 22 4	WT-20C	2.28	0.05
K01734 methylglyoxal synthase EC 4 2 3 3	WT-20C	2.28	0.05
K07639 two component system OmpR family sensor histidine kinase RstB EC 2 7 13 3	WT-20C	2.28	0.05
K03769 peptidyl prolyl cis trans isomerase C	WT-20C	2.27	0.04
K06006 periplasmic protein CpxP	WT-20C	2.27	0.04
K19336 NO NAME	WT-20C	2.27	0.04
K00127 formate dehydrogenase subunit gamma	WT-20C	2.27	0.05
K02470 DNA gyrase subunit B	WT-20C	2.27	0.05
K00600 glycine hydroxymethyltransferase EC 2 1 2 1	WT-20C	2.27	0.05
K13069 NO NAME	WT-20C	2.26	0.05
K03217 YidC Oxa1 family membrane protein insertase	WT-20C	2.26	0.05
K00942 guanylate kinase EC 2 7 4 8	WT-20C	2.25	0.05
K09946 hypothetical protein	WT-20C	2.25	0.04
K00757 uridine phosphorylase EC 2 4 2 3	WT-20C	2.25	0.04
K02403 flagellar transcriptional activator FlhD	WT-20C	2.25	0.04
K03284 metal ion transporter MIT family	WT-20C	2.24	0.05
K03564 peroxiredoxin Q BCP	WT-20C	2.24	0.04
K10806 acyl CoA thioesterase YciA EC 3 1 2	WT-20C	2.24	0.04
K03322 manganese transport protein	WT-20C	2.23	0.04
K04065 hyperosmotically inducible periplasmic protein	WT-20C	2.23	0.04
K05851 adenylate cyclase class 1 EC 4 6 1 1	WT-20C	2.23	0.05
K07109 NO NAME	WT-20C	2.22	0.05
K01791 UDP N acetylglucosamine 2 epimerase non hydrolysing EC 5 1 3 14	WT-20C	2.22	0.04
K01951 GMP synthase glutamine hydrolysing EC 6 3 5 2	WT-20C	2.22	0.05
K02528 dimethyladenosine transferase	WT-20C	2.21	0.05
K01092 myo inositol 1 or 4 monophosphatase EC 3 1 3 25	WT-20C	2.21	0.05
K05834 homoserine homoserine lactone efflux protein	WT-20C	2.2	0.04
K15268 NO NAME	WT-20C	2.2	0.04
K02388 flagellar basal body rod protein FlgC	WT-20C	2.2	0.04
K00940 nucleoside diphosphate kinase EC 2 7 4 6	WT-20C	2.2	0.04
K06079 copper homeostasis protein lipoprotein	WT-20C	2.19	0.04
K00088 IMP dehydrogenase EC 1 1 1 205	WT-20C	2.19	0.05
K08992 putative membrane protein	WT-20C	2.19	0.04
K01484 succinylarginine dihydrolase EC 3 5 3 23	WT-20C	2.19	0.04
K09765 hypothetical protein	WT-20C	2.18	0.04
K07034 NO NAME	WT-20C	2.18	0.04
K03637 cyclic pyranopterin phosphate synthase EC 4 1 99 18	WT-20C	2.18	0.04
K02338 DNA polymerase III subunit beta EC 2 7 7 7	WT-20C	2.18	0.04
K04042 bifunctional UDP N acetylglucosamine pyrophosphorylase Glucosamine 1 phosphate N acetyltransferase EC 2 7 7 23 2 3 1 157	WT-20C	2.17	0.05
K03417 methylisocitrate lyase EC 4 1 3 30	WT-20C	2.17	0.04
K02527 3 deoxy D manno octulosonic acid transferase EC 2 4 99 12 2 4 99 13 2 4 99 14 2 4 99 15	WT-20C	2.17	0.04
K00657 diamine N acetyltransferase EC 2 3 1 57	WT-20C	2.17	0.04
K00956 sulfate adenylyltransferase subunit 1 EC 2 7 7 4	WT-20C	2.16	0.05
K03596 GTP binding protein LepA	WT-20C	2.16	0.05
K03632 chromosome partition protein MukB	WT-20C	2.15	0.05
K00995 CDP diacylglycerol glycerol 3 phosphate 3 phosphatidyltransferase EC 2 7 8 5	WT-20C	2.14	0.04
K10541 methyl galactoside transport system permease protein	WT-20C	2.14	0.04
K02039 phosphate transport system protein	WT-20C	2.13	0.04
K01653 acetolactate synthase I III small subunit EC 2 2 1 6	WT-20C	2.13	0.04
K03811 nicotinamide mononucleotide transporter	WT-20C	2.13	0.04
K03840 flavodoxin II	WT-20C	2.12	0.04
K07232 cation transport protein ChaC	WT-20C	2.12	0.04
K02170 pimeloyl acyl carrier protein methyl ester esterase EC 3 1 1 85	WT-20C	2.12	0.04
K05995 dipeptidase E	WT-20C	2.11	0.04
K01089 imidazoleglycerol phosphate dehydratase histidinol phosphatase EC 4 2 1 19 3 1 3 15	WT-20C	2.11	0.04
K07724 Ner family transcriptional regulator	WT-20C	2.11	0.04
K01485 cytosine deaminase EC 3 5 4 1	WT-20C	2.11	0.04
K07153 NO NAME	WT-20C	2.1	0.04
K07349 minor fimbrial subunit	WT-20C	2.1	0.04
K01611 S adenosylmethionine decarboxylase EC 4 1 1 50	WT-20C	2.1	0.05
K03683 ribonuclease T	WT-20C	2.1	0.04
K06447 succinylglutamic semialdehyde dehydrogenase EC 1 2 1 71	WT-20C	2.1	0.04
K08997 hypothetical protein	WT-20C	2.1	0.05
K00029 malate dehydrogenase oxaloacetate decarboxylating NADP EC 1 1 1 40	WT-20C	2.1	0.05
K05982 deoxyribonuclease V	WT-20C	2.09	0.04
K09936 bacterial archaeal transporter family 2 protein	WT-20C	2.09	0.04
K14742 NO NAME	WT-20C	2.09	0.04
K11938 HMP PP phosphatase	WT-20C	2.09	0.04
K14187 chorismate mutase prephenate dehydrogenase EC 5 4 99 5 1 3 1 12	WT-20C	2.09	0.04
K06999 NO NAME	WT-20C	2.08	0.04
K02221 YggT family protein	WT-20C	2.08	0.04
K03590 cell division protein FtsA	WT-20C	2.08	0.05
K13637 NO NAME	WT-20C	2.08	0.04
K03788 acid phosphatase class B EC 3 1 3 2	WT-20C	2.07	0.05
K07862 serine threonine transporter	WT-20C	2.07	0.05
K04081 molecular chaperone IbpB	WT-20C	2.06	0.04
K13635 NO NAME	WT-20C	2.05	0.04
K01870 isoleucyl tRNA synthetase EC 6 1 1 5	WT-20C	2.05	0.05
K06153 undecaprenyl diphosphatase EC 3 6 1 27	WT-20C	2.05	0.04
K01770 2 C methyl D erythritol 2 4 cyclodiphosphate synthase EC 4 6 1 12	WT-20C	2.04	0.04
K03690 hypothetical protein	WT-20C	2.04	0.04
K05596 LysR family transcriptional regulator chromosome initiation	WT-20C	2.04	0.04
K01256 aminopeptidase N EC 3 4 11 2	WT-20C	2.04	0.05
K01760 cystathionine beta lyase EC 4 4 1 8	WT-20C	2.04	0.04
K13480 xanthine dehydrogenase iron sulfur binding subunit	WT-20C	2.04	0.04
K01918 pantoate beta alanine ligase EC 6 3 2 1	WT-20C	2.04	0.05
K10026 7 carboxy 7 deazaguanine synthase EC 4 3 99 3	WT-20C	2.04	0.04
K17761 succinate semialdehyde dehydrogenase mitochondrial EC 1 2 1 24	WT-20C	2.03	0.04
K08234 glyoxylase I family protein	WT-20C	2.03	0.04
K07180 serine protein kinase	WT-20C	2.02	0.05
K08218 MFS transporter PAT family beta lactamase induction signal transducer AmpG	WT-20C	2.01	0.04
K09161 hypothetical protein	WT-20C	2.01	0.04
K09921 hypothetical protein	WT-20C	2.01	0.04
