# Supplementary material for: Using Bacterial Transcriptomics to Investigate Targets of Host-Bacterial Interactions in Caenorhabditis elegans
Source: Sci Rep. 2019 Apr 3;9:5545. doi: 10.1038/s41598-019-41452-2 (PMC6447554; doi:10.1038/s41598-019-41452-2)
Supplement: Supplementary file 11 — Supplemental Data 1 [file 41598_2019_41452_MOESM11_ESM.xlsx]

## Sheet: Sheet1
K00009	W3	#FF3300
K00013	W3	#FF3300
K00024	W3	#FF3300
K00031	W3	#FF3300
K00036	W3	#FF3300
K00052	W3	#FF3300
K00060	W3	#FF3300
K00077	W3	#FF3300
K00117	W3	#FF3300
K00124	W3	#FF3300
K00127	W3	#FF3300
K00133	W3	#FF3300
K00163	W3	#FF3300
K00230	W3	#FF3300
K00242	W3	#FF3300
K00262	W3	#FF3300
K00265	W3	#FF3300
K00285	W3	#FF3300
K00287	W3	#FF3300
K00299	W3	#FF3300
K00331	W3	#FF3300
K00334	W3	#FF3300
K00364	W3	#FF3300
K00380	W3	#FF3300
K00382	W3	#FF3300
K00384	W3	#FF3300
K00389	W3	#FF3300
K00426	W3	#FF3300
K00432	W3	#FF3300
K00527	W3	#FF3300
K00528	W3	#FF3300
K00574	W3	#FF3300
K00600	W3	#FF3300
K00604	W3	#FF3300
K00616	W3	#FF3300
K00633	W3	#FF3300
K00647	W3	#FF3300
K00657	W3	#FF3300
K00661	W3	#FF3300
K00677	W3	#FF3300
K00697	W3	#FF3300
K00703	W3	#FF3300
K00748	W3	#FF3300
K00757	W3	#FF3300
K00760	W3	#FF3300
K00762	W3	#FF3300
K00765	W3	#FF3300
K00769	W3	#FF3300
K00784	W3	#FF3300
K00791	W3	#FF3300
K00813	W3	#FF3300
K00817	W3	#FF3300
K00826	W3	#FF3300
K00840	W3	#FF3300
K00850	W3	#FF3300
K00858	W3	#FF3300
K00859	W3	#FF3300
K00872	W3	#FF3300
K00874	W3	#FF3300
K00878	W3	#FF3300
K00927	W3	#FF3300
K00939	W3	#FF3300
K00940	W3	#FF3300
K00941	W3	#FF3300
K00942	W3	#FF3300
K00948	W3	#FF3300
K00954	W3	#FF3300
K00957	W3	#FF3300
K00963	W3	#FF3300
K00979	W3	#FF3300
K00995	W3	#FF3300
K01007	W3	#FF3300
K01051	W3	#FF3300
K01056	W3	#FF3300
K01061	W3	#FF3300
K01082	W3	#FF3300
K01087	W3	#FF3300
K01089	W3	#FF3300
K01091	W3	#FF3300
K01092	W3	#FF3300
K01095	W3	#FF3300
K01096	W3	#FF3300
K01118	W3	#FF3300
K01119	W3	#FF3300
K01129	W3	#FF3300
K01150	W3	#FF3300
K01159	W3	#FF3300
K01243	W3	#FF3300
K01255	W3	#FF3300
K01270	W3	#FF3300
K01271	W3	#FF3300
K01305	W3	#FF3300
K01356	W3	#FF3300
K01358	W3	#FF3300
K01414	W3	#FF3300
K01420	W3	#FF3300
K01462	W3	#FF3300
K01484	W3	#FF3300
K01485	W3	#FF3300
K01494	W3	#FF3300
K01495	W3	#FF3300
K01497	W3	#FF3300
K01507	W3	#FF3300
K01512	W3	#FF3300
K01515	W3	#FF3300
K01520	W3	#FF3300
K01521	W3	#FF3300
K01548	W3	#FF3300
K01579	W3	#FF3300
K01585	W3	#FF3300
K01595	W3	#FF3300
K01610	W3	#FF3300
K01613	W3	#FF3300
K01619	W3	#FF3300
K01620	W3	#FF3300
K01624	W3	#FF3300
K01625	W3	#FF3300
K01627	W3	#FF3300
K01646	W3	#FF3300
K01649	W3	#FF3300
K01653	W3	#FF3300
K01659	W3	#FF3300
K01661	W3	#FF3300
K01662	W3	#FF3300
K01673	W3	#FF3300
K01682	W3	#FF3300
K01686	W3	#FF3300
K01689	W3	#FF3300
K01695	W3	#FF3300
K01698	W3	#FF3300
K01704	W3	#FF3300
K01725	W3	#FF3300
K01733	W3	#FF3300
K01734	W3	#FF3300
K01736	W3	#FF3300
K01738	W3	#FF3300
K01744	W3	#FF3300
K01752	W3	#FF3300
K01760	W3	#FF3300
K01770	W3	#FF3300
K01776	W3	#FF3300
K01788	W3	#FF3300
K01791	W3	#FF3300
K01803	W3	#FF3300
K01807	W3	#FF3300
K01814	W3	#FF3300
K01821	W3	#FF3300
K01834	W3	#FF3300
K01835	W3	#FF3300
K01839	W3	#FF3300
K01845	W3	#FF3300
K01866	W3	#FF3300
K01867	W3	#FF3300
K01868	W3	#FF3300
K01870	W3	#FF3300
K01872	W3	#FF3300
K01875	W3	#FF3300
K01879	W3	#FF3300
K01881	W3	#FF3300
K01887	W3	#FF3300
K01889	W3	#FF3300
K01890	W3	#FF3300
K01897	W3	#FF3300
K01914	W3	#FF3300
K01915	W3	#FF3300
K01918	W3	#FF3300
K01940	W3	#FF3300
K01962	W3	#FF3300
K01963	W3	#FF3300
K01975	W3	#FF3300
K02017	W3	#FF3300
K02025	W3	#FF3300
K02026	W3	#FF3300
K02036	W3	#FF3300
K02039	W3	#FF3300
K02044	W3	#FF3300
K02046	W3	#FF3300
K02047	W3	#FF3300
K02062	W3	#FF3300
K02065	W3	#FF3300
K02071	W3	#FF3300
K02072	W3	#FF3300
K02073	W3	#FF3300
K02078	W3	#FF3300
K02079	W3	#FF3300
K02108	W3	#FF3300
K02109	W3	#FF3300
K02110	W3	#FF3300
K02112	W3	#FF3300
K02116	W3	#FF3300
K02167	W3	#FF3300
K02170	W3	#FF3300
K02196	W3	#FF3300
K02217	W3	#FF3300
K02221	W3	#FF3300
K02237	W3	#FF3300
K02255	W3	#FF3300
K02297	W3	#FF3300
K02298	W3	#FF3300
K02300	W3	#FF3300
K02301	W3	#FF3300
K02313	W3	#FF3300
K02316	W3	#FF3300
K02338	W3	#FF3300
K02339	W3	#FF3300
K02343	W3	#FF3300
K02345	W3	#FF3300
K02346	W3	#FF3300
K02356	W3	#FF3300
K02357	W3	#FF3300
K02358	W3	#FF3300
K02364	W3	#FF3300
K02372	W3	#FF3300
K02379	W3	#FF3300
K02380	W3	#FF3300
K02388	W3	#FF3300
K02398	W3	#FF3300
K02402	W3	#FF3300
K02427	W3	#FF3300
K02437	W3	#FF3300
K02439	W3	#FF3300
K02453	W3	#FF3300
K02456	W3	#FF3300
K02466	W3	#FF3300
K02470	W3	#FF3300
K02496	W3	#FF3300
K02498	W3	#FF3300
K02519	W3	#FF3300
K02520	W3	#FF3300
K02523	W3	#FF3300
K02528	W3	#FF3300
K02535	W3	#FF3300
K02553	W3	#FF3300
K02557	W3	#FF3300
K02562	W3	#FF3300
K02564	W3	#FF3300
K02568	W3	#FF3300
K02570	W3	#FF3300
K02600	W3	#FF3300
K02601	W3	#FF3300
K02621	W3	#FF3300
K02647	W3	#FF3300
K02679	W3	#FF3300
K02681	W3	#FF3300
K02682	W3	#FF3300
K02686	W3	#FF3300
K02755	W3	#FF3300
K02756	W3	#FF3300
K02757	W3	#FF3300
K02760	W3	#FF3300
K02777	W3	#FF3300
K02781	W3	#FF3300
K02784	W3	#FF3300
K02796	W3	#FF3300
K02822	W3	#FF3300
K02834	W3	#FF3300
K02836	W3	#FF3300
K02838	W3	#FF3300
K02858	W3	#FF3300
K02860	W3	#FF3300
K02863	W3	#FF3300
K02864	W3	#FF3300
K02867	W3	#FF3300
K02871	W3	#FF3300
K02876	W3	#FF3300
K02879	W3	#FF3300
K02881	W3	#FF3300
K02895	W3	#FF3300
K02897	W3	#FF3300
K02899	W3	#FF3300
K02902	W3	#FF3300
K02907	W3	#FF3300
K02916	W3	#FF3300
K02919	W3	#FF3300
K02931	W3	#FF3300
K02933	W3	#FF3300
K02945	W3	#FF3300
K02946	W3	#FF3300
K02948	W3	#FF3300
K02950	W3	#FF3300
K02952	W3	#FF3300
K02954	W3	#FF3300
K02956	W3	#FF3300
K02959	W3	#FF3300
K02961	W3	#FF3300
K02963	W3	#FF3300
K02967	W3	#FF3300
K02970	W3	#FF3300
K02972	W3	#FF3300
K02986	W3	#FF3300
K02992	W3	#FF3300
K02996	W3	#FF3300
K03040	W3	#FF3300
K03060	W3	#FF3300
K03071	W3	#FF3300
K03073	W3	#FF3300
K03076	W3	#FF3300
K03078	W3	#FF3300
K03086	W3	#FF3300
K03087	W3	#FF3300
K03088	W3	#FF3300
K03089	W3	#FF3300
K03092	W3	#FF3300
K03098	W3	#FF3300
K03101	W3	#FF3300
K03111	W3	#FF3300
K03113	W3	#FF3300
K03116	W3	#FF3300
K03117	W3	#FF3300
K03154	W3	#FF3300
K03185	W3	#FF3300
K03207	W3	#FF3300
K03214	W3	#FF3300
K03216	W3	#FF3300
K03270	W3	#FF3300
K03271	W3	#FF3300
K03273	W3	#FF3300
K03274	W3	#FF3300
K03282	W3	#FF3300
K03284	W3	#FF3300
K03286	W3	#FF3300
K03290	W3	#FF3300
K03296	W3	#FF3300
K03297	W3	#FF3300
K03312	W3	#FF3300
K03321	W3	#FF3300
K03322	W3	#FF3300
K03329	W3	#FF3300
K03335	W3	#FF3300
K03386	W3	#FF3300
K03408	W3	#FF3300
K03417	W3	#FF3300
K03425	W3	#FF3300
K03438	W3	#FF3300
K03442	W3	#FF3300
K03470	W3	#FF3300
K03472	W3	#FF3300
K03477	W3	#FF3300
K03503	W3	#FF3300
K03527	W3	#FF3300
K03528	W3	#FF3300
K03530	W3	#FF3300
K03531	W3	#FF3300
K03534	W3	#FF3300
K03544	W3	#FF3300
K03551	W3	#FF3300
K03555	W3	#FF3300
K03560	W3	#FF3300
K03562	W3	#FF3300
K03563	W3	#FF3300
K03564	W3	#FF3300
K03568	W3	#FF3300
K03569	W3	#FF3300
K03570	W3	#FF3300
K03585	W3	#FF3300
K03590	W3	#FF3300
K03591	W3	#FF3300
K03596	W3	#FF3300
K03597	W3	#FF3300
K03599	W3	#FF3300
K03600	W3	#FF3300
K03602	W3	#FF3300
K03607	W3	#FF3300
K03608	W3	#FF3300
K03609	W3	#FF3300
K03612	W3	#FF3300
K03613	W3	#FF3300
K03619	W3	#FF3300
K03623	W3	#FF3300
K03624	W3	#FF3300
K03625	W3	#FF3300
K03628	W3	#FF3300
K03631	W3	#FF3300
K03634	W3	#FF3300
K03636	W3	#FF3300
K03637	W3	#FF3300
K03638	W3	#FF3300
K03639	W3	#FF3300
K03640	W3	#FF3300
K03641	W3	#FF3300
K03642	W3	#FF3300
K03643	W3	#FF3300
K03644	W3	#FF3300
K03647	W3	#FF3300
K03655	W3	#FF3300
K03665	W3	#FF3300
K03666	W3	#FF3300
K03671	W3	#FF3300
K03672	W3	#FF3300
K03673	W3	#FF3300
K03676	W3	#FF3300
K03687	W3	#FF3300
K03690	W3	#FF3300
K03694	W3	#FF3300
K03695	W3	#FF3300
K03701	W3	#FF3300
K03711	W3	#FF3300
K03712	W3	#FF3300
K03719	W3	#FF3300
K03732	W3	#FF3300
K03737	W3	#FF3300
K03745	W3	#FF3300
K03746	W3	#FF3300
K03747	W3	#FF3300
K03749	W3	#FF3300
K03767	W3	#FF3300
K03769	W3	#FF3300
K03770	W3	#FF3300
K03772	W3	#FF3300
K03773	W3	#FF3300
K03775	W3	#FF3300
K03780	W3	#FF3300
K03784	W3	#FF3300
K03787	W3	#FF3300
K03788	W3	#FF3300
K03796	W3	#FF3300
K03797	W3	#FF3300
K03798	W3	#FF3300
K03809	W3	#FF3300
K03812	W3	#FF3300
K03814	W3	#FF3300
K03819	W3	#FF3300
K03823	W3	#FF3300
K03824	W3	#FF3300
K03828	W3	#FF3300
K03831	W3	#FF3300
K03839	W3	#FF3300
K03840	W3	#FF3300
K03841	W3	#FF3300
K03892	W3	#FF3300
K03925	W3	#FF3300
K03969	W3	#FF3300
K03970	W3	#FF3300
K03971	W3	#FF3300
K03972	W3	#FF3300
K03973	W3	#FF3300
K03975	W3	#FF3300
K03979	W3	#FF3300
K03981	W3	#FF3300
K04014	W3	#FF3300
K04025	W3	#FF3300
K04027	W3	#FF3300
K04030	W3	#FF3300
K04031	W3	#FF3300
K04042	W3	#FF3300
K04044	W3	#FF3300
K04047	W3	#FF3300
K04062	W3	#FF3300
K04065	W3	#FF3300
K04068	W3	#FF3300
K04072	W3	#FF3300
K04077	W3	#FF3300
K04079	W3	#FF3300
K04081	W3	#FF3300
K04082	W3	#FF3300
K04085	W3	#FF3300
K04087	W3	#FF3300
K04095	W3	#FF3300
K04333	W3	#FF3300
K04337	W3	#FF3300
K04487	W3	#FF3300
K04488	W3	#FF3300
K04564	W3	#FF3300
K04565	W3	#FF3300
K04750	W3	#FF3300
K04752	W3	#FF3300
K04755	W3	#FF3300
K04758	W3	#FF3300
K04760	W3	#FF3300
K04761	W3	#FF3300
K04764	W3	#FF3300
K05368	W3	#FF3300
K05517	W3	#FF3300
K05520	W3	#FF3300
K05523	W3	#FF3300
K05527	W3	#FF3300
K05592	W3	#FF3300
K05594	W3	#FF3300
K05595	W3	#FF3300
K05596	W3	#FF3300
K05685	W3	#FF3300
K05710	W3	#FF3300
K05776	W3	#FF3300
K05786	W3	#FF3300
K05787	W3	#FF3300
K05788	W3	#FF3300
K05799	W3	#FF3300
K05803	W3	#FF3300
K05806	W3	#FF3300
K05808	W3	#FF3300
K05818	W3	#FF3300
K05834	W3	#FF3300
K05838	W3	#FF3300
K05839	W3	#FF3300
K05851	W3	#FF3300
K05916	W3	#FF3300
K05921	W3	#FF3300
K05982	W3	#FF3300
K05984	W3	#FF3300
K05997	W3	#FF3300
K06006	W3	#FF3300
K06039	W3	#FF3300
K06041	W3	#FF3300
K06075	W3	#FF3300
K06077	W3	#FF3300
K06078	W3	#FF3300
K06079	W3	#FF3300
K06142	W3	#FF3300
K06144	W3	#FF3300
K06149	W3	#FF3300
K06153	W3	#FF3300
K06168	W3	#FF3300
K06178	W3	#FF3300
K06186	W3	#FF3300
K06187	W3	#FF3300
K06188	W3	#FF3300
K06189	W3	#FF3300
K06193	W3	#FF3300
K06194	W3	#FF3300
K06201	W3	#FF3300
K06204	W3	#FF3300
K06217	W3	#FF3300
K06222	W3	#FF3300
K06445	W3	#FF3300
K06447	W3	#FF3300
K06726	W3	#FF3300
K06866	W3	#FF3300
K06890	W3	#FF3300
K06891	W3	#FF3300
K06903	W3	#FF3300
K06907	W3	#FF3300
K06908	W3	#FF3300
K06916	W3	#FF3300
K06917	W3	#FF3300
K06929	W3	#FF3300
K06938	W3	#FF3300
K06956	W3	#FF3300
K06980	W3	#FF3300
K06999	W3	#FF3300
K07001	W3	#FF3300
K07034	W3	#FF3300
K07040	W3	#FF3300
K07043	W3	#FF3300
K07054	W3	#FF3300
K07056	W3	#FF3300
K07058	W3	#FF3300
K07089	W3	#FF3300
K07090	W3	#FF3300
K07109	W3	#FF3300
K07113	W3	#FF3300
K07122	W3	#FF3300
K07150	W3	#FF3300
K07153	W3	#FF3300
K07156	W3	#FF3300
K07160	W3	#FF3300
K07170	W3	#FF3300
K07172	W3	#FF3300
K07232	W3	#FF3300
K07235	W3	#FF3300
K07236	W3	#FF3300
K07237	W3	#FF3300
K07238	W3	#FF3300
K07245	W3	#FF3300
K07262	W3	#FF3300
K07277	W3	#FF3300
K07287	W3	#FF3300
K07304	W3	#FF3300
K07309	W3	#FF3300
K07313	W3	#FF3300
K07320	W3	#FF3300
K07322	W3	#FF3300
K07339	W3	#FF3300
K07340	W3	#FF3300
K07343	W3	#FF3300
K07351	W3	#FF3300
K07358	W3	#FF3300
K07390	W3	#FF3300
K07391	W3	#FF3300
K07400	W3	#FF3300
K07443	W3	#FF3300
K07459	W3	#FF3300
K07460	W3	#FF3300
K07461	W3	#FF3300
K07470	W3	#FF3300
K07473	W3	#FF3300
K07474	W3	#FF3300
K07495	W3	#FF3300
K07507	W3	#FF3300
K07559	W3	#FF3300
K07560	W3	#FF3300
K07574	W3	#FF3300
K07640	W3	#FF3300
K07660	W3	#FF3300
K07662	W3	#FF3300
K07665	W3	#FF3300
K07688	W3	#FF3300
K07722	W3	#FF3300
K07726	W3	#FF3300
K07740	W3	#FF3300
K07773	W3	#FF3300
K07862	W3	#FF3300
K08177	W3	#FF3300
K08224	W3	#FF3300
K08227	W3	#FF3300
K08234	W3	#FF3300
K08276	W3	#FF3300
K08296	W3	#FF3300
K08307	W3	#FF3300
K08311	W3	#FF3300
K08312	W3	#FF3300
K08320	W3	#FF3300
K08322	W3	#FF3300
K08323	W3	#FF3300
K08348	W3	#FF3300
K08485	W3	#FF3300
K08680	W3	#FF3300
K08984	W3	#FF3300
K08992	W3	#FF3300
K08993	W3	#FF3300
K08997	W3	#FF3300
K08998	W3	#FF3300
K09001	W3	#FF3300
K09021	W3	#FF3300
K09024	W3	#FF3300
K09131	W3	#FF3300
K09158	W3	#FF3300
K09161	W3	#FF3300
K09458	W3	#FF3300
K09470	W3	#FF3300
K09471	W3	#FF3300
K09475	W3	#FF3300
K09476	W3	#FF3300
K09710	W3	#FF3300
K09712	W3	#FF3300
K09760	W3	#FF3300
K09765	W3	#FF3300
K09767	W3	#FF3300
K09771	W3	#FF3300
K09791	W3	#FF3300
K09794	W3	#FF3300
K09800	W3	#FF3300
K09801	W3	#FF3300
K09802	W3	#FF3300
K09810	W3	#FF3300
K09812	W3	#FF3300
K09823	W3	#FF3300
K09824	W3	#FF3300
K09862	W3	#FF3300
K09889	W3	#FF3300
K09890	W3	#FF3300
K09891	W3	#FF3300
K09892	W3	#FF3300
K09894	W3	#FF3300
K09895	W3	#FF3300
K09896	W3	#FF3300
K09897	W3	#FF3300
K09898	W3	#FF3300
K09899	W3	#FF3300
K09900	W3	#FF3300
K09903	W3	#FF3300
K09904	W3	#FF3300
K09908	W3	#FF3300
K09910	W3	#FF3300
K09911	W3	#FF3300
K09912	W3	#FF3300
K09913	W3	#FF3300
K09914	W3	#FF3300
K09915	W3	#FF3300
K09917	W3	#FF3300
K09918	W3	#FF3300
K09920	W3	#FF3300
K09921	W3	#FF3300
K09923	W3	#FF3300
K09946	W3	#FF3300
K09954	W3	#FF3300
K09955	W3	#FF3300
K09975	W3	#FF3300
K09979	W3	#FF3300
K09982	W3	#FF3300
K10002	W3	#FF3300
K10013	W3	#FF3300
K10026	W3	#FF3300
K10036	W3	#FF3300
K10439	W3	#FF3300
K10441	W3	#FF3300
K10537	W3	#FF3300
K10540	W3	#FF3300
K10555	W3	#FF3300
K10678	W3	#FF3300
K10679	W3	#FF3300
K10680	W3	#FF3300
K10708	W3	#FF3300
K10710	W3	#FF3300
K10748	W3	#FF3300
K10804	W3	#FF3300
K10805	W3	#FF3300
K10914	W3	#FF3300
K10972	W3	#FF3300
K10974	W3	#FF3300
K10984	W3	#FF3300
K10986	W3	#FF3300
K11065	W3	#FF3300
K11068	W3	#FF3300
K11070	W3	#FF3300
K11107	W3	#FF3300
K11139	W3	#FF3300
K11179	W3	#FF3300
K11258	W3	#FF3300
K11477	W3	#FF3300
K11534	W3	#FF3300
K11737	W3	#FF3300
K11739	W3	#FF3300
K11741	W3	#FF3300
K11743	W3	#FF3300
K11744	W3	#FF3300
K11748	W3	#FF3300
K11753	W3	#FF3300
K11755	W3	#FF3300
K11904	W3	#FF3300
K11920	W3	#FF3300
K11921	W3	#FF3300
K11922	W3	#FF3300
K11926	W3	#FF3300
K11928	W3	#FF3300
K11932	W3	#FF3300
K11934	W3	#FF3300
K11940	W3	#FF3300
K11960	W3	#FF3300
K12058	W3	#FF3300
K12063	W3	#FF3300
K12112	W3	#FF3300
K12145	W3	#FF3300
K12147	W3	#FF3300
K12148	W3	#FF3300
K12149	W3	#FF3300
K12151	W3	#FF3300
K12152	W3	#FF3300
K12289	W3	#FF3300
K12290	W3	#FF3300
K12291	W3	#FF3300
K12340	W3	#FF3300
K12410	W3	#FF3300
K12500	W3	#FF3300
K12524	W3	#FF3300
K12573	W3	#FF3300
K12942	W3	#FF3300
K12944	W3	#FF3300
K12963	W3	#FF3300
K12974	W3	#FF3300
K13256	W3	#FF3300
K13301	W3	#FF3300
K13479	W3	#FF3300
K13480	W3	#FF3300
K13497	W3	#FF3300
K13574	W3	#FF3300
K13628	W3	#FF3300
K13631	W3	#FF3300
K13632	W3	#FF3300
K13635	W3	#FF3300
K13637	W3	#FF3300
K13638	W3	#FF3300
K13643	W3	#FF3300
K13651	W3	#FF3300
K13694	W3	#FF3300
K13695	W3	#FF3300
K13771	W3	#FF3300
K13890	W3	#FF3300
K13953	W3	#FF3300
K13979	W3	#FF3300
K14054	W3	#FF3300
K14055	W3	#FF3300
K14056	W3	#FF3300
K14061	W3	#FF3300
K14065	W3	#FF3300
K14170	W3	#FF3300
K14187	W3	#FF3300
K14261	W3	#FF3300
K14393	W3	#FF3300
K14591	W3	#FF3300
K14742	W3	#FF3300
K14761	W3	#FF3300
K15034	W3	#FF3300
K15268	W3	#FF3300
K15536	W3	#FF3300
K15539	W3	#FF3300
K15580	W3	#FF3300
K15722	W3	#FF3300
K15724	W3	#FF3300
K15737	W3	#FF3300
K15773	W3	#FF3300
K15833	W3	#FF3300
K15974	W3	#FF3300
K16066	W3	#FF3300
K16087	W3	#FF3300
K16088	W3	#FF3300
K16136	W3	#FF3300
K16291	W3	#FF3300
K16329	W3	#FF3300
K16347	W3	#FF3300
K16370	W3	#FF3300
K17686	W3	#FF3300
K17713	W3	#FF3300
K18476	W3	#FF3300
K18657	W3	#FF3300
K18691	W3	#FF3300
K18778	W3	#FF3300
K18839	W3	#FF3300
K18840	W3	#FF3300
K18850	W3	#FF3300
K18862	W3	#FF3300
K18921	W3	#FF3300
K18979	W3	#FF3300
K18997	W3	#FF3300
K19000	W3	#FF3300
K19055	W3	#FF3300
K19157	W3	#FF3300
K19168	W3	#FF3300
K19234	W3	#FF3300
K19302	W3	#FF3300
K19336	W3	#FF3300
K19338	W3	#FF3300
K19354	W3	#FF3300
K19416	W3	#FF3300
K19577	W3	#FF3300
K00865	W3	#63B8FF
K12525	W3	#63B8FF
K00240	W3	#63B8FF
K00101	W3	#63B8FF
K14052	W3	#63B8FF
K05879	W3	#63B8FF
K08298	W3	#63B8FF
K09773	W3	#63B8FF
K07497	W3	#63B8FF
K08151	W3	#63B8FF
K19540	W3	#63B8FF
K03385	W3	#63B8FF
K03614	W3	#63B8FF
K01676	W3	#63B8FF
K10549	W3	#63B8FF
K15460	W3	#63B8FF
K07782	W3	#63B8FF
K07121	W3	#63B8FF
K05814	W3	#63B8FF
K07357	W3	#63B8FF
K03327	W3	#63B8FF
K00991	W3	#63B8FF
K02429	W3	#63B8FF
K18138	W3	#63B8FF
K02457	W3	#63B8FF
K07025	W3	#63B8FF
K18698	W3	#63B8FF
K05816	W3	#63B8FF
K07246	W3	#63B8FF
K03629	W3	#63B8FF
K01684	W3	#63B8FF
K06942	W3	#63B8FF
K08319	W3	#63B8FF
K00014	W3	#63B8FF
K06214	W3	#63B8FF
K03148	W3	#63B8FF
K02680	W3	#63B8FF
K02775	W3	#63B8FF
K03566	W3	#63B8FF
K11935	W3	#63B8FF
K07647	W3	#63B8FF
K02032	W3	#63B8FF
K12369	W3	#63B8FF
K00928	W3	#63B8FF
K09015	W3	#63B8FF
K02504	W3	#63B8FF
K02800	W3	#63B8FF
K02455	W3	#63B8FF
K00540	W3	#63B8FF
K02616	W3	#63B8FF
K16692	W3	#63B8FF
K19271	W3	#63B8FF
K00602	W3	#63B8FF
K01130	W3	#63B8FF
K02452	W3	#63B8FF
K06164	W3	#63B8FF
K02412	W3	#63B8FF
K02016	W3	#63B8FF
K04045	W3	#63B8FF
K01584	W3	#63B8FF
K13954	W3	#63B8FF
K07806	W3	#63B8FF
K02002	W3	#63B8FF
K00675	W3	#63B8FF
K02484	W3	#63B8FF
K03808	W3	#63B8FF
K10709	W3	#63B8FF
K18702	W3	#63B8FF
K01433	W3	#63B8FF
K03669	W3	#63B8FF
K00681	W3	#63B8FF
K11991	W3	#63B8FF
K08173	W3	#63B8FF
K01755	W3	#63B8FF
K04477	W3	#63B8FF
K16301	W3	#63B8FF
K00041	W3	#63B8FF
K02804	W3	#63B8FF
K14059	W3	#63B8FF
K07646	W3	#63B8FF
K03807	W3	#63B8FF
K02802	W3	#63B8FF
K04020	W3	#63B8FF
K04083	W3	#63B8FF
K06282	W3	#63B8FF
K02552	W3	#63B8FF
K08162	W3	#63B8FF
K02182	W3	#63B8FF
K00048	W3	#63B8FF
K03498	W3	#63B8FF
K02043	W3	#63B8FF
K03110	W3	#63B8FF
K03524	W3	#63B8FF
K05541	W3	#63B8FF
K04069	W3	#63B8FF
K10539	W3	#63B8FF
K00087	W3	#63B8FF
K02529	W3	#63B8FF
K05875	W3	#63B8FF
K07126	W3	#63B8FF
K10939	W3	#63B8FF
K11192	W3	#63B8FF
K05539	W3	#63B8FF
K11203	W3	#63B8FF
K03307	W3	#63B8FF
K05874	W3	#63B8FF
K04046	W3	#63B8FF
K09181	W3	#63B8FF
K18765	W3	#63B8FF
K01751	W3	#63B8FF
K07783	W3	#63B8FF
K03292	W3	#63B8FF
K06143	W3	#63B8FF
K07024	W3	#63B8FF
K03310	W3	#63B8FF
K11191	W3	#63B8FF
K07798	W3	#63B8FF
K09971	W3	#63B8FF
K08483	W3	#63B8FF
K08138	W3	#63B8FF
K01042	W3	#63B8FF
K04759	W3	#63B8FF
K03756	W3	#63B8FF
K00764	W3	#63B8FF
K00796	W3	#63B8FF
K02400	W3	#63B8FF
K03451	W3	#63B8FF
K02337	W3	#63B8FF
K14058	W3	#63B8FF
K01838	W3	#63B8FF
K01854	W3	#63B8FF
K06211	W3	#63B8FF
K11075	W3	#63B8FF
K07711	W3	#63B8FF
K01207	W3	#63B8FF
K01929	W3	#63B8FF
K05845	W3	#63B8FF
K00879	W3	#63B8FF
K00656	W3	#63B8FF
K03592	W3	#63B8FF
K05800	W3	#63B8FF
K08305	W3	#63B8FF
K11746	W3	#63B8FF
K16345	W3	#63B8FF
K02058	W3	#63B8FF
K08641	W3	#63B8FF
K01628	W3	#63B8FF
K03601	W3	#63B8FF
K02363	W3	#63B8FF
K07347	W3	#63B8FF
K08169	W3	#63B8FF
K02004	W3	#63B8FF
K01153	W3	#63B8FF
K07483	W3	#63B8FF
K03475	W3	#63B8FF
K01012	W3	#63B8FF
K00138	W3	#63B8FF
K04485	W3	#63B8FF
K08369	W3	#63B8FF
K12687	W3	#63B8FF
K01708	W3	#63B8FF
K01138	W3	#63B8FF
K02169	W3	#63B8FF
K05876	W3	#63B8FF
K02381	W3	#63B8FF
K13735	W3	#63B8FF
K14051	W3	#63B8FF
K04018	W3	#63B8FF
K02507	W3	#63B8FF
K03070	W3	#63B8FF
K07749	W3	#63B8FF
K00373	W3	#63B8FF
K09456	W3	#63B8FF
K03293	W3	#63B8FF
K03765	W3	#63B8FF
K19147	W3	#63B8FF
K07448	W3	#63B8FF
K01997	W3	#63B8FF
K11102	W3	#63B8FF
K03150	W3	#63B8FF
K08223	W3	#63B8FF
K11735	W3	#63B8FF
K12264	W3	#63B8FF
K08990	W3	#63B8FF
K07481	W3	#63B8FF
K15738	W3	#63B8FF
K03407	W3	#63B8FF
K01194	W3	#63B8FF
K15524	W3	#63B8FF
K02478	W3	#63B8FF
K11201	W3	#63B8FF
K16011	W3	#63B8FF
K00674	W3	#63B8FF
K00982	W3	#63B8FF
K00884	W3	#63B8FF
K07792	W3	#63B8FF
K03299	W3	#63B8FF
K11198	W3	#63B8FF
K02100	W3	#63B8FF
K06920	W3	#63B8FF
K08156	W3	#63B8FF
K00855	W3	#63B8FF
K19221	W3	#63B8FF
K02462	W3	#63B8FF
K02495	W3	#63B8FF
K02783	W3	#63B8FF
K02052	W3	#63B8FF
K10011	W3	#63B8FF
K03314	W3	#63B8FF
K03724	W3	#63B8FF
K11106	W3	#63B8FF
K00371	W3	#63B8FF
K01577	W3	#63B8FF
K00800	W3	#63B8FF
K01666	W3	#63B8FF
K00065	W3	#63B8FF
K03781	W3	#63B8FF
K13655	W3	#63B8FF
K07701	W3	#63B8FF
K02521	W3	#63B8FF
K07675	W3	#63B8FF
K07771	W3	#63B8FF
K02773	W3	#63B8FF
K02782	W3	#63B8FF
K11202	W3	#63B8FF
K01719	W3	#63B8FF
K07273	W3	#63B8FF
K16052	W3	#63B8FF
K08682	W3	#63B8FF
K03426	W3	#63B8FF
K07186	W3	#63B8FF
K01910	W3	#63B8FF
K07713	W3	#63B8FF
K02563	W3	#63B8FF
K03748	W3	#63B8FF
K02035	W3	#63B8FF
K13629	W3	#63B8FF
K01464	W3	#63B8FF
K03281	W3	#63B8FF
K01546	W3	#63B8FF
K11104	W3	#63B8FF
K00112	W3	#63B8FF
K11936	W3	#63B8FF
K01448	W3	#63B8FF
K12146	W3	#63B8FF
K15830	W3	#63B8FF
K02336	W3	#63B8FF
K02057	W3	#63B8FF
K02669	W3	#63B8FF
K10906	W3	#63B8FF
K00548	W3	#63B8FF
K00094	W3	#63B8FF
K03304	W3	#63B8FF
K01226	W3	#63B8FF
K11199	W3	#63B8FF
K07709	W3	#63B8FF
K05881	W3	#63B8FF
K07279	W3	#63B8FF
K03106	W3	#63B8FF
K00029	W3	#63B8FF
K13926	W3	#63B8FF
K03291	W3	#63B8FF
K14588	W3	#63B8FF
K01805	W3	#63B8FF
K06946	W3	#63B8FF
K07452	W3	#63B8FF
K13888	W3	#63B8FF
K01818	W3	#63B8FF
K08194	W3	#63B8FF
K01784	W3	#63B8FF
K16264	W3	#63B8FF
K01222	W3	#63B8FF
K03305	W3	#63B8FF
K14348	W3	#63B8FF
K01815	W3	#63B8FF
K07799	W3	#63B8FF
K13378	W3	#63B8FF
K00040	W3	#63B8FF
K03855	W3	#63B8FF
K15552	W3	#63B8FF
K07588	W3	#63B8FF
K04023	W3	#63B8FF
K02505	W3	#63B8FF
K00758	W3	#63B8FF
K03752	W3	#63B8FF
K04655	W3	#63B8FF
K19335	W3	#63B8FF
K03686	W3	#63B8FF
K01582	W3	#63B8FF
K00563	W3	#63B8FF
K12507	W3	#63B8FF
K03501	W3	#63B8FF
K09978	W3	#63B8FF
K00556	W3	#63B8FF
K02618	W3	#63B8FF
K10000	W3	#63B8FF
K19236	W3	#63B8FF
K10716	W3	#63B8FF
K01534	W3	#63B8FF
K02020	W3	#63B8FF
K03587	W3	#63B8FF
K10110	W3	#63B8FF
K01911	W3	#63B8FF
K00946	W3	#63B8FF
K03424	W3	#63B8FF
K03079	W3	#63B8FF
K03924	W3	#63B8FF
K00925	W3	#63B8FF
K03212	W3	#63B8FF
K14682	W3	#63B8FF
K10975	W3	#63B8FF
K06157	W3	#63B8FF
K03654	W3	#63B8FF
K00606	W3	#63B8FF
K03276	W3	#63B8FF
K07263	W3	#63B8FF
K07657	W3	#63B8FF
K02027	W3	#63B8FF
K06858	W3	#63B8FF
K05837	W3	#63B8FF
K09808	W3	#63B8FF
K07007	W3	#63B8FF
K04652	W3	#63B8FF
K05939	W3	#63B8FF
K01639	W3	#63B8FF
K06894	W3	#63B8FF
K13938	W3	#63B8FF
K09786	W3	#63B8FF
K06969	W3	#63B8FF
K07648	W3	#63B8FF
K07085	W3	#63B8FF
K02853	W3	#63B8FF
K00116	W3	#63B8FF
K03755	W3	#63B8FF
K02454	W3	#63B8FF
K18531	W3	#63B8FF
K07552	W3	#63B8FF
K16346	W3	#63B8FF
K05847	W3	#63B8FF
K00835	W3	#63B8FF
K02397	W3	#63B8FF
K01671	W3	#63B8FF
K07568	W3	#63B8FF
K19230	W3	#63B8FF
K05877	W3	#63B8FF
K00694	W3	#63B8FF
K16090	W3	#63B8FF
K04026	W3	#63B8FF
K17677	W3	#63B8FF
K11474	W3	#63B8FF
K01993	W3	#63B8FF
K09472	W3	#63B8FF
K11189	W3	#63B8FF
K02411	W3	#63B8FF
K15461	W3	#63B8FF
K03455	W3	#63B8FF
K07674	W3	#63B8FF
K16710	W3	#63B8FF
K02013	W3	#63B8FF
K07592	W3	#63B8FF
K06910	W3	#63B8FF
K06871	W3	#63B8FF
K00244	W3	#63B8FF
K00362	W3	#63B8FF
K10557	W3	#63B8FF
K11734	W3	#63B8FF
K01250	W3	#63B8FF
K01626	W3	#63B8FF
K06175	W3	#63B8FF
K08309	W3	#63B8FF
K02405	W3	#63B8FF
K02852	W3	#63B8FF
K03980	W3	#63B8FF
K03147	W3	#63B8FF
K03618	W3	#63B8FF
K05522	W3	#63B8FF
K02390	W3	#63B8FF
K02799	W3	#63B8FF
K05802	W3	#63B8FF
K09858	W3	#63B8FF
K05591	W3	#63B8FF
K05819	W3	#63B8FF
K00097	W3	#63B8FF
K03581	W3	#63B8FF
K06181	W3	#63B8FF
K16140	W3	#63B8FF
K00690	W3	#63B8FF
K04015	W3	#63B8FF
K15553	W3	#63B8FF
K03414	W3	#63B8FF
K01657	W3	#63B8FF
K02000	W3	#63B8FF
K11535	W3	#63B8FF
K09817	W3	#63B8FF
K07119	W3	#63B8FF
K02803	W3	#63B8FF
K10124	W3	#63B8FF
K03077	W3	#63B8FF
K08172	W3	#63B8FF
K01953	W3	#63B8FF
K00374	W3	#63B8FF
K05245	W3	#63B8FF
K02054	W3	#63B8FF
K11738	W3	#63B8FF
K01223	W3	#63B8FF
K01187	W3	#63B8FF
K01232	W3	#63B8FF
K11720	W3	#63B8FF
K01190	W3	#63B8FF
K12582	W3	#63B8FF
K07248	W3	#63B8FF
K02015	W3	#63B8FF
K04075	W3	#63B8FF
K07106	W3	#63B8FF
K14744	W3	#63B8FF
K11200	W3	#63B8FF
K02846	W3	#63B8FF
K07019	W3	#63B8FF
K13283	W3	#63B8FF
K01955	W3	#63B8FF
K03753	W3	#63B8FF
K05365	W3	#63B8FF
K03757	W3	#63B8FF
K12972	W3	#63B8FF
K05367	W3	#63B8FF
K05798	W3	#63B8FF
K05790	W3	#63B8FF
K00027	W3	#63B8FF
K14414	W3	#63B8FF
K12700	W3	#63B8FF
K01460	W3	#63B8FF
K01000	W3	#63B8FF
K08303	W3	#63B8FF
K02386	W3	#63B8FF
K04016	W3	#63B8FF
K01775	W3	#63B8FF
K12528	W3	#63B8FF
K16091	W3	#63B8FF
K00247	W3	#63B8FF
K00970	W3	#63B8FF
K07663	W3	#63B8FF
K00123	W3	#63B8FF
K10551	W3	#63B8FF
K03549	W3	#63B8FF
K03303	W3	#63B8FF
K09807	W3	#63B8FF
K01690	W3	#63B8FF
K06867	W3	#63B8FF
K14155	W3	#63B8FF
K15547	W3	#63B8FF
K03735	W3	#63B8FF
K06901	W3	#63B8FF
K18842	W3	#63B8FF
K01179	W3	#63B8FF
K08289	W3	#63B8FF
K01754	W3	#63B8FF
K00297	W3	#63B8FF
K03500	W3	#63B8FF
K00370	W3	#63B8FF
K11066	W3	#63B8FF
K08281	W3	#63B8FF
K03688	W3	#63B8FF
K03275	W3	#63B8FF
K08279	W3	#63B8FF
K04073	W3	#63B8FF
K11249	W3	#63B8FF
K09473	W3	#63B8FF
K00854	W3	#63B8FF
K03543	W3	#63B8FF
K03427	W3	#63B8FF
K03838	W3	#63B8FF
K18141	W3	#63B8FF
K01486	W3	#63B8FF
K01935	W3	#63B8FF
K06158	W3	#63B8FF
K00343	W3	#63B8FF
K11732	W3	#63B8FF
K07810	W3	#63B8FF
K11071	W3	#63B8FF
K03702	W3	#63B8FF
K03760	W3	#63B8FF
K15723	W3	#63B8FF
K09857	W3	#63B8FF
K14441	W3	#63B8FF
K03272	W3	#63B8FF
K01999	W3	#63B8FF
K15545	W3	#63B8FF
K10017	W3	#63B8FF
K06949	W3	#63B8FF
K01811	W3	#63B8FF
K11747	W3	#63B8FF
K07346	W3	#63B8FF
K01667	W3	#63B8FF
K18530	W3	#63B8FF
K01710	W3	#63B8FF
K00768	W3	#63B8FF
K15256	W3	#63B8FF
K01154	W3	#63B8FF
K01241	W3	#63B8FF
K03656	W3	#63B8FF
K02819	W3	#63B8FF
K07645	W3	#63B8FF
K10109	W3	#63B8FF
K07140	W3	#63B8FF
K06966	W3	#63B8FF
K12975	W3	#63B8FF
K03578	W3	#63B8FF
K14053	W3	#63B8FF
K04770	W3	#63B8FF
K02056	W3	#63B8FF
K02001	W3	#63B8FF
K02396	W3	#63B8FF
K03931	W3	#63B8FF
K00820	W3	#63B8FF
K06970	W3	#63B8FF
K13483	W3	#63B8FF
K02554	W3	#63B8FF
K01176	W3	#63B8FF
K12138	W3	#63B8FF
K01772	W3	#63B8FF
K19272	W3	#63B8FF
K11209	W3	#63B8FF
K00937	W3	#63B8FF
K12678	W3	#63B8FF
K00428	W3	#63B8FF
K04773	W3	#63B8FF
K14063	W3	#63B8FF
K07712	W3	#63B8FF
K01886	W3	#63B8FF
K19123	W3	#63B8FF
K02409	W3	#63B8FF
K02818	W3	#63B8FF
K00335	W3	#63B8FF
K01669	W3	#63B8FF
K05782	W3	#63B8FF
K06163	W3	#63B8FF
K05820	W3	#63B8FF
K00322	W3	#63B8FF
K08324	W3	#63B8FF
K06156	W3	#63B8FF
K11733	W3	#63B8FF
K11751	W3	#63B8FF
K03535	W3	#63B8FF
K03319	W3	#63B8FF
K11177	W3	#63B8FF
K03650	W3	#63B8FF
K06145	W3	#63B8FF
K08313	W3	#63B8FF
K10908	W3	#63B8FF
K04084	W3	#63B8FF
K01706	W3	#63B8FF
K00926	W3	#63B8FF
K19267	W3	#63B8FF
K00074	W3	#63B8FF
K03684	W3	#63B8FF
K15634	W3	#63B8FF
K00146	W3	#63B8FF
K02037	W3	#63B8FF
K08092	W3	#63B8FF
K10111	W3	#63B8FF
K00104	W3	#63B8FF
K00341	W3	#63B8FF
K08722	W3	#63B8FF
K18800	W3	#63B8FF
K05880	W3	#63B8FF
K12371	W3	#63B8FF
K01652	W3	#63B8FF
K00611	W3	#63B8FF
K01992	W3	#63B8FF
K07214	W3	#63B8FF
K19303	W3	#63B8FF
K09018	W3	#63B8FF
K02472	W3	#63B8FF
K07566	W3	#63B8FF
K07789	W3	#63B8FF
K03169	W3	#63B8FF
K18929	W3	#63B8FF
K01753	W3	#63B8FF
K07306	W3	#63B8FF
K12527	W3	#63B8FF
K15584	W3	#63B8FF
K01873	W3	#63B8FF
K02314	W3	#63B8FF
K16868	W3	#63B8FF
K07821	W3	#63B8FF
K08191	W3	#63B8FF
K02014	W3	#63B8FF
K03546	W3	#63B8FF
K05778	W3	#63B8FF
K03736	W3	#63B8FF
K16235	W3	#63B8FF
K02844	W3	#63B8FF
K07290	W3	#63B8FF
K02342	W3	#63B8FF
K00852	W3	#63B8FF
K15633	W3	#63B8FF
K06915	W3	#63B8FF
K00892	W3	#63B8FF
K00325	W3	#63B8FF
K00853	W3	#63B8FF
K07715	W3	#63B8FF
K16089	W3	#63B8FF
K08368	W3	#63B8FF
K11927	W3	#63B8FF
K03554	W3	#63B8FF
K03476	W3	#63B8FF
K03532	W3	#63B8FF
K11754	W3	#63B8FF
K01581	W3	#63B8FF
K07264	W3	#63B8FF
K00336	W3	#63B8FF
K02575	W3	#63B8FF
K10015	W3	#63B8FF
K07703	W3	#63B8FF
K01409	W3	#63B8FF
K02040	W3	#63B8FF
K03577	W3	#63B8FF
K06173	W3	#63B8FF
K02778	W3	#63B8FF
K00215	W3	#63B8FF
K16138	W3	#63B8FF
K12139	W3	#63B8FF
K19337	W3	#63B8FF
K02362	W3	#63B8FF
K07784	W3	#63B8FF
K07644	W3	#63B8FF
K06957	W3	#63B8FF
K02494	W3	#63B8FF
K00568	W3	#63B8FF
K05780	W3	#63B8FF
K03580	W3	#63B8FF
K00068	W3	#63B8FF
K09969	W3	#63B8FF
K02080	W3	#63B8FF
K03556	W3	#63B8FF
K04032	W3	#63B8FF
K05813	W3	#63B8FF
K02493	W3	#63B8FF
K03186	W3	#63B8FF
K13650	W3	#63B8FF
K09019	W3	#63B8FF
K09798	W3	#63B8FF
K00557	W3	#63B8FF
K03603	W3	#63B8FF
K02233	W3	#63B8FF
K19160	W3	#63B8FF
K02566	W3	#63B8FF
K02855	W3	#63B8FF
K00881	W3	#63B8FF
K19228	W3	#63B8FF
K13889	W3	#63B8FF
K16137	W3	#63B8FF
K07027	W3	#63B8FF
K02395	W3	#63B8FF
K09925	W3	#63B8FF
K05815	W3	#63B8FF
K02779	W3	#63B8FF
K03320	W3	#63B8FF
K16263	W3	#63B8FF
K00339	W3	#63B8FF
K00278	W3	#63B8FF
K05714	W3	#63B8FF
K00626	W3	#63B8FF
K15555	W3	#63B8FF
K01151	W3	#63B8FF
K05779	W3	#63B8FF
K00848	W3	#63B8FF
K03466	W3	#63B8FF
K02464	W3	#63B8FF
K02348	W3	#63B8FF
K15835	W3	#63B8FF
K03717	W3	#63B8FF
K02598	W3	#63B8FF
K07319	W3	#63B8FF
K09927	W3	#63B8FF
K05709	W3	#63B8FF
K08306	W3	#63B8FF
K03778	W3	#63B8FF
K10550	W3	#63B8FF
K11939	W3	#63B8FF
K18975	W3	#63B8FF
K03919	W3	#63B8FF
K03210	W3	#63B8FF
K02567	W3	#63B8FF
K07708	W3	#63B8FF
K02068	W3	#63B8FF
K11941	W3	#63B8FF
K01923	W3	#63B8FF
K07387	W3	#63B8FF
K08308	W3	#63B8FF
K03835	W3	#63B8FF
K03722	W3	#63B8FF
K01998	W3	#63B8FF
K03490	W3	#63B8FF
K18919	W3	#63B8FF
K18843	W3	#63B8FF
K06167	W3	#63B8FF
K11717	W3	#63B8FF
K07787	W3	#63B8FF
K13895	W3	#63B8FF
K04022	W3	#63B8FF
K11076	W3	#63B8FF
K06518	W3	#63B8FF
K08315	W3	#63B8FF
K00652	W3	#63B8FF
K03789	W3	#63B8FF
K06968	W3	#63B8FF
K00560	W3	#63B8FF
K13639	W3	#63B8FF
K02565	W3	#63B8FF
K03633	W3	#63B8FF
K01924	W3	#63B8FF
K00099	W3	#63B8FF
K08301	W3	#63B8FF
K02194	W3	#63B8FF
K00651	W3	#63B8FF
K03805	W3	#63B8FF
K02431	W3	#63B8FF
K02083	W3	#63B8FF
K07700	W3	#63B8FF
K05811	W3	#63B8FF
K11645	W3	#63B8FF
K11208	W3	#63B8FF
K03412	W3	#63B8FF
K07259	W3	#63B8FF
K04021	W3	#63B8FF
K01711	W3	#63B8FF
K11745	W3	#63B8FF
K03547	W3	#63B8FF
K12660	W3	#63B8FF
K02393	W3	#63B8FF
K00529	W3	#63B8FF
K02399	W3	#63B8FF
K05708	W3	#63B8FF
K02460	W3	#63B8FF
K05601	W3	#63B8FF
K02459	W3	#63B8FF
K07180	W3	#63B8FF
K06162	W3	#63B8FF
K03588	W3	#63B8FF
K06183	W3	#63B8FF
K03469	W3	#63B8FF
K01011	W3	#63B8FF
K03584	W3	#63B8FF
K09016	W3	#63B8FF
K02854	W3	#63B8FF
K18968	W3	#63B8FF
K11473	W3	#63B8FF
K08225	W3	#63B8FF
K03615	W3	#63B8FF
K01608	W3	#63B8FF
K07406	W3	#63B8FF
K07301	W3	#63B8FF
K03817	W3	#63B8FF
K01093	W3	#63B8FF
K03646	W3	#63B8FF
K08317	W3	#63B8FF
K01252	W3	#63B8FF
K03311	W3	#63B8FF
K09901	W3	#63B8FF
K09816	W3	#63B8FF
K02426	W3	#63B8FF
K19229	W3	#63B8FF
K02790	W3	#63B8FF
K07791	W3	#63B8FF
K03799	W3	#63B8FF
K02389	W3	#63B8FF
K01782	W3	#63B8FF
K00951	W3	#63B8FF
K03649	W3	#63B8FF
K16711	W3	#63B8FF
K07312	W3	#63B8FF
K07184	W3	#63B8FF
K02445	W3	#63B8FF
K07478	W3	#63B8FF
K02791	W3	#63B8FF
K11931	W3	#63B8FF
K02560	W3	#63B8FF
K01630	W3	#63B8FF
K01809	W3	#63B8FF
K10857	W3	#63B8FF
K05878	W3	#63B8FF
K10037	W3	#63B8FF
K03571	W3	#63B8FF
K16693	W3	#63B8FF
K07042	W3	#63B8FF
K10041	W3	#63B8FF
K16013	W3	#63B8FF
K19304	W3	#63B8FF
K03151	W3	#63B8FF
K03779	W3	#63B8FF
K06159	W3	#63B8FF
K01611	W3	#63B8FF
K11085	W3	#63B8FF
K18988	W3	#63B8FF
K06206	W3	#63B8FF
K03776	W3	#63B8FF
K11103	W3	#63B8FF
K10773	W3	#63B8FF
K02391	W3	#63B8FF
K00645	W3	#63B8FF
K08277	W3	#63B8FF
K00088	W3	#63B8FF
K13255	W3	#63B8FF
K01665	W3	#63B8FF
K00873	W3	#63B8FF
K00932	W3	#63B8FF
K15586	W3	#63B8FF
K02430	W3	#63B8FF
K18831	W3	#63B8FF
K05804	W3	#63B8FF
K00337	W3	#63B8FF
K00974	W3	#63B8FF
K00245	W3	#63B8FF
K00867	W3	#63B8FF
K02064	W3	#63B8FF
K03177	W3	#63B8FF
K01995	W3	#63B8FF
K02392	W3	#63B8FF
K07803	W3	#63B8FF
K09972	W3	#63B8FF
K06141	W3	#63B8FF
K14347	W3	#63B8FF
K02446	W3	#63B8FF
K02548	W3	#63B8FF
K07243	W3	#63B8FF
K00137	W3	#63B8FF
K02361	W3	#63B8FF
K03833	W3	#63B8FF
K05526	W3	#63B8FF
K07678	W3	#63B8FF
K13498	W3	#63B8FF
K03675	W3	#63B8FF
K05812	W3	#63B8FF
K03761	W3	#63B8FF
K17948	W3	#63B8FF
K02851	W3	#63B8FF
K03785	W3	#63B8FF
K01631	W3	#63B8FF
K10538	W3	#63B8FF
K09136	W3	#63B8FF
K00113	W3	#63B8FF
K10003	W3	#63B8FF
K11930	W3	#63B8FF
K03316	W3	#63B8FF
K00998	W3	#63B8FF
K06884	W3	#63B8FF
K00906	W3	#63B8FF
K11105	W3	#63B8FF
K00997	W3	#63B8FF
K18015	W3	#63B8FF
K00057	W3	#63B8FF
K01790	W3	#63B8FF
K03582	W3	#63B8FF
K03533	W3	#63B8FF
K07455	W3	#63B8FF
